# Supplementary material for: Discovery of novel DNA methylation biomarker panels for the diagnosis and differentiation between common adenocarcinomas and their liver metastases
Source: Sci Rep. 2024 Feb 7;14:3095. doi: 10.1038/s41598-024-53754-1 (PMC10850119; doi:10.1038/s41598-024-53754-1)
Supplement: Supplementary file 2 — Supplementary Tables. [file 41598_2024_53754_MOESM2_ESM.xlsx]

## Sheet: Authors information
Discovery of Novel DNA Methylation Biomarker Panels for the Diagnosis and Differentiation between Common Adenocarcinomas and Their Liver Metastases
Tina Draškovič, Nina Hauptman
Institute of Pathology, Faculty of Medicine, University of Ljubljana, Ljubljana, Slovenia

## Sheet: Supplementary Table 1
Supplementary Table 1: The number of included primary tumor samples, included normal tissue samples and results of clustering analysis in TCGA dataset.
Abbreviations: LIHC, liver hepatocellular carcinoma; CHOL, cholangiocarcinoma; CRC, colorectal carcinoma; LUAD, lung adenocarcinoma; PAAD, pancreas adenocarcinoma; STAD, stomach adenocarcinoma; BRCA, breast invasive carcinoma; MC, methylation cluster; No., number of samples; β, average beta value of samples in the cluster.
Cancer type/project	Cluster														No. primary tumor samples	No. normal tissue samples
	MC1		MC2		MC3		MC4		MC5		MC6		MC7
	β	No.	β	No.	β	No.	β	No.	β	No.	β	No.	β	No.
LIHC	0.77	85	0.67	67	0.51	66	0.48	55	0.36	51	0.24	53	/	/	377	50
CHOL	0.61	8	0.51	9	0.41	8	0.25	11	/	/	/	/	/	/	36	9
CRC	0.61	58	0.47	110	0.36	127	0.27	92	/	/	/	/	/	/	387	45
LUAD	0.55	86	0.46	59	0.46	82	0.37	115	0.34	112	/	/	/	/	454	32
PAAD	0.51	40	0.39	55	0.32	47	0.29	10	0.27	32	/	/	/	/	184	10
STAD	0.65	42	0.64	42	0.50	45	0.43	74	0.29	101	0.19	91	/	/	395	2
BRCA	0.60	145	0.50	125	0.44	114	0.41	111	0.40	61	0.36	146	0.35	74	776	96

## Sheet: Supplementary Table 2
Supplementary Table 2: The characteristics of included GEO series and number of included primary tumor samples, normal tissue samples, metastatic tumor samples and cfDNA samples.
Abbreviations: LIHC, liver hepatocellular carcinoma; CHOL, cholangiocarcinoma; CRC, colorectal carcinoma; LUAD, lung adenocarcinoma; PAAD, pancreas adenocarcinoma; STAD, stomach adenocarcinoma; BRCA, breast invasive carcinoma; No., number of samples; TS, Tumor samples; NS, normal tissues; GEO, Gene Expression Omnibus; HM450, Illumina Infinium HumanMethylation450 BeadChip; EPIC, llumina Methylatio…
Cancer type/project	GEO series	Platform	Data type	No. TS	No. NS
LIHC	GSE75041	HM450	as provided	114	48
	GSE113017	HM450	as provided
	GSE113019	HM450	as provided
CHOL	GSE217384	EPIC	raw	116	16
	GSE201241	HM450	raw
	GSE49656	HM450	as provided
CRC	GSE220160	EPIC	raw	89	81
	GSE119526	EPIC	as provided
	GSE149282	EPIC	raw
	GSE159898	EPIC	as provided
LUAD	GSE63704	HM450	as provided	9	28
PAAD	GSE217384	EPIC	raw	15	3
	GSE134217	EPIC	raw
STAD	GSE207846	HM450	as provided	24	84
	GSE99553	HM450	raw
BRCA	GSE100503	HM450	raw	51	104
	GSE88883	HM450	raw
	GSE212375	EPIC	raw
PAAD liver metastases	GSE217384	EPIC	raw	13	/
BRCA liver metastases	GSE212375	EPIC	raw	18	/
cfDNA	GSE122126	EPIC	raw	9	/

## Sheet: Supplementary Table 3
Supplementary Table 3: Candidate probes, their mean beta values for each cancer type and the results of DMR analyses from the non-clustered approach.
Abbreviations: LIHC, liver hepatocellular carcinoma; CHOL, cholangiocarcinoma; CRC, colorectal carcinoma; LUAD, lung adenocarcinoma; PAAD, pancreas adenocarcinoma; STAD, stomach adenocarcinoma; BRCA, breast invasive carcinoma.
Cancer type	Probe	mean.LIHC	mean.CHOL	mean.LIHC.minus.mean.CHOL	p.value.LIHC.CHOL	p.value.adj.LIHC.CHOL	status	mean.LIHC	mean.COADREAD	mean.LIHC.minus.mean.COADREAD	p.value.LIHC.COADREAD	p.value.adj.LIHC.COADREAD	status	mean.LIHC	mean.LUAD	mean.LIHC.minus.mean.LUAD	p.value.LIHC.LUAD	p.value.adj.LIHC.LUAD	status	mean.LIHC	mean.PAAD	mean.LIHC.minus.mean.PAAD	p.value.LIHC.PAAD	p.value.adj.LIHC.PAAD	status	mean.LIHC	mean.STAD	mean.LIHC.minus.mean.STAD	p.value.LIHC.STAD	p.value.adj.LIHC.STAD	status	mean.BRCA	mean.LIHC	mean.BRCA.minus.mean.LIHC	p.value.BRCA.LIHC	p.value.adj.BRCA.LIHC	status	mean.TP	mean.NT	mean.TP.minus.mean.NT	p.value.TP.NT	p.value.adj.TP.NT	status	mean.LIHC	mean.CHOLNT	mean.LIHC.minus.mean.CHOLNT	p.value.LIHC.CHOLNT	p.value.adj.LIHC.CHOLNT	status
LIHC	cg03929741	0.411438	0.0578824	0.353556	7.10067e-15	1.69014e-13	Hypermethylated	0.411438	0.0384125	0.373026	2.05828e-87	4.72173e-86	Hypermethylated	0.411438	0.074323	0.337115	1.10478e-41	2.36008e-41	Hypermethylated	0.411438	0.0370594	0.374379	8.89198e-61	4.58419e-59	Hypermethylated	0.411438	0.0422073	0.369231	1.0144e-83	5.05124e-82	Hypermethylated	0.0453702	0.411438	-0.366068	5.79867e-102	1.44478e-100	Hypermethylated	0.411438	0.0627939	0.348645	9.08886e-14	7.00684e-13	Hypermethylated	0.411438	0.0354179	0.37602	1.49797e-05	0.000398803	Hypermethylated
LIHC	cg10376598	0.344626	0.0397838	0.304842	6.54972e-10	3.69766e-09	Hypermethylated	0.344626	0.0256785	0.318947	8.2054e-88	1.92057e-86	Hypermethylated	0.344626	0.0407575	0.303868	1.48289e-48	3.53858e-48	Hypermethylated	0.344626	0.0259518	0.318674	7.03204e-56	2.15441e-54	Hypermethylated	0.344626	0.0263319	0.318294	1.57357e-83	7.73799e-82	Hypermethylated	0.0268489	0.344626	-0.317777	4.88378e-107	1.44912e-105	Hypermethylated	0.344626	0.0357517	0.308874	2.76454e-15	2.85865e-14	Hypermethylated	0.344626	0.0370731	0.307553	0.00153417	0.00699864	Hypermethylated
LIHC	cg13204512	0.482945	0.0658874	0.417058	4.10511e-14	7.3709e-13	Hypermethylated	0.482945	0.0200517	0.462894	7.25035e-101	3.59691e-99	Hypermethylated	0.482945	0.0306415	0.452304	2.74026e-77	1.08223e-76	Hypermethylated	0.482945	0.0256345	0.457311	2.58159e-62	1.61956e-60	Hypermethylated	0.482945	0.0215863	0.461359	5.20396e-103	1.05947e-100	Hypermethylated	0.0167721	0.482945	-0.466173	2.42294e-145	4.22449e-143	Hypermethylated	0.482945	0.0557945	0.427151	1.50281e-15	1.64797e-14	Hypermethylated	0.482945	0.0378364	0.445109	0.000282692	0.0021012	Hypermethylated
LIHC	cg16579555	0.404432	0.0530505	0.351381	6.67648e-17	3.90459e-15	Hypermethylated	0.404432	0.0121781	0.392253	1.27655e-103	7.74159e-102	Hypermethylated	0.404432	0.0143971	0.390035	2.15727e-98	1.36546e-97	Hypermethylated	0.404432	0.0187007	0.385731	9.69607e-62	5.63904e-60	Hypermethylated	0.404432	0.0144541	0.389977	6.82523e-101	1.1598e-98	Hypermethylated	0.0106036	0.404432	-0.393828	1.43497e-142	2.0405e-140	Hypermethylated	0.404432	0.0563011	0.34813	2.98953e-15	3.0699e-14	Hypermethylated	0.404432	0.0337899	0.370642	0.000282692	0.0021012	Hypermethylated
LIHC	cg18028711	0.417433	0.0888079	0.328625	7.76039e-14	1.26982e-12	Hypermethylated	0.417433	0.0382669	0.379166	4.23604e-109	4.06952e-107	Hypermethylated	0.417433	0.0752118	0.342221	1.33084e-61	3.94759e-61	Hypermethylated	0.417433	0.0415463	0.375887	4.68781e-68	6.83574e-66	Hypermethylated	0.417433	0.0728241	0.344609	7.21747e-90	5.33896e-88	Hypermethylated	0.0630934	0.417433	-0.354339	2.22341e-114	8.57162e-113	Hypermethylated	0.417433	0.0581419	0.359291	2.2333e-19	6.74364e-18	Hypermethylated	0.417433	0.0520327	0.3654	2.86574e-05	0.000536127	Hypermethylated
LIHC	cg18485193	0.362804	0.0208817	0.341922	2.18658e-15	6.3194e-14	Hypermethylated	0.362804	0.0179825	0.344821	5.35336e-75	7.24313e-74	Hypermethylated	0.362804	0.0461122	0.316691	3.54945e-38	7.16856e-38	Hypermethylated	0.362804	0.0244127	0.338391	1.32316e-40	1.32314e-39	Hypermethylated	0.362804	0.0336842	0.329119	1.47077e-52	1.46293e-51	Hypermethylated	0.0293295	0.362804	-0.333474	5.75158e-92	1.03883e-90	Hypermethylated	0.362804	0.0596887	0.303115	1.01448e-07	3.11734e-07	Hypermethylated	0.362804	0.0577686	0.305035	0.0158487	0.0421794	Hypermethylated
LIHC	cg18771357	0.450942	0.0928084	0.358134	9.49853e-11	6.47404e-10	Hypermethylated	0.450942	0.0223577	0.428584	4.56638e-99	2.00062e-97	Hypermethylated	0.450942	0.08245	0.368492	1.75941e-53	4.55109e-53	Hypermethylated	0.450942	0.0341403	0.416802	2.54496e-55	7.42412e-54	Hypermethylated	0.450942	0.055693	0.395249	7.13235e-74	2.02573e-72	Hypermethylated	0.0460957	0.450942	-0.404846	5.54813e-112	1.95344e-110	Hypermethylated	0.450942	0.0610847	0.389857	1.57146e-14	1.3977e-13	Hypermethylated	0.450942	0.0479926	0.402949	0.000365025	0.00250671	Hypermethylated
LIHC	cg19306047	0.386789	0.0305355	0.356253	4.18822e-12	4.04242e-11	Hypermethylated	0.386789	0.0212555	0.365533	7.34901e-92	2.11404e-90	Hypermethylated	0.386789	0.0288193	0.357969	7.18764e-68	2.37844e-67	Hypermethylated	0.386789	0.0207771	0.366012	6.7549e-61	3.52565e-59	Hypermethylated	0.386789	0.021033	0.365756	2.43352e-93	2.30882e-91	Hypermethylated	0.0217334	0.386789	-0.365055	2.84376e-117	1.2262e-115	Hypermethylated	0.386789	0.0303143	0.356474	3.04853e-15	3.12488e-14	Hypermethylated	0.386789	0.0291366	0.357652	0.000443466	0.00286459	Hypermethylated
LIHC	cg26240185	0.415044	0.0688023	0.346241	1.10103e-15	3.60992e-14	Hypermethylated	0.415044	0.0124583	0.402585	3.92549e-116	8.4044e-114	Hypermethylated	0.415044	0.0204784	0.394565	1.63641e-110	1.53646e-109	Hypermethylated	0.415044	0.0121087	0.402935	2.91012e-76	3.20752e-73	Hypermethylated	0.415044	0.0137525	0.401291	6.63514e-118	1.30915e-114	Hypermethylated	0.0147639	0.415044	-0.40028	3.25147e-154	1.3814e-151	Hypermethylated	0.415044	0.0993101	0.315734	1.52114e-17	2.69565e-16	Hypermethylated	0.415044	0.0957012	0.319342	0.000136144	0.00130806	Hypermethylated
		mean.LIHC	mean.CHOL	mean.LIHC.minus.mean.CHOL	p.value.LIHC.CHOL	p.value.adj.LIHC.CHOL	status	mean.CHOL	mean.COADREAD	mean.CHOL.minus.mean.COADREAD	p.value.CHOL.COADREAD	p.value.adj.CHOL.COADREAD	status	mean.CHOL	mean.LUAD	mean.CHOL.minus.mean.LUAD	p.value.CHOL.LUAD	p.value.adj.CHOL.LUAD	status	mean.CHOL	mean.PAAD	mean.CHOL.minus.mean.PAAD	p.value.CHOL.PAAD	p.value.adj.CHOL.PAAD	status	mean.CHOL	mean.STAD	mean.CHOL.minus.mean.STAD	p.value.CHOL.STAD	p.value.adj.CHOL.STAD	status	mean.BRCA	mean.CHOL	mean.BRCA.minus.mean.CHOL	p.value.BRCA.CHOL	p.value.adj.BRCA.CHOL	status	mean.CHOL	mean.LIHCNT	mean.CHOL.minus.mean.LIHCNT	p.value.CHOL.LIHCNT	p.value.adj.CHOL.LIHCNT	status	mean.TP	mean.NT	mean.TP.minus.mean.NT	p.value.TP.NT	p.value.adj.TP.NT	status
CHOL	cg18101249	0.0387469	0.317013	-0.278266	2.2684e-12	2.36122e-11	Hypermethylated	0.317013	0.0304885	0.286524	2.97923e-09	1.28926e-08	Hypermethylated	0.317013	0.0560966	0.260916	0.0190372	0.0239764	Hypermethylated	0.317013	0.0636095	0.253403	0.0162363	0.0263076	Hypermethylated	0.317013	0.0659227	0.25109	3.35347e-06	9.57368e-06	Hypermethylated	0.0370735	0.317013	-0.279939	1.88978e-11	1.87774e-10	Hypermethylated	0.317013	0.0265388	0.290474	1.39894e-07	7.52778e-07	Hypermethylated	0.317013	0.0238686	0.293144	0.000749273	0.00798787	Hypermethylated
		mean.LIHC	mean.CHOL	mean.LIHC.minus.mean.CHOL	p.value.LIHC.CHOL	p.value.adj.LIHC.CHOL	status	mean.CHOL	mean.COADREAD	mean.CHOL.minus.mean.COADREAD	p.value.CHOL.COADREAD	p.value.adj.CHOL.COADREAD	status	mean.CHOL	mean.LUAD	mean.CHOL.minus.mean.LUAD	p.value.CHOL.LUAD	p.value.adj.CHOL.LUAD	status	mean.CHOL	mean.PAAD	mean.CHOL.minus.mean.PAAD	p.value.CHOL.PAAD	p.value.adj.CHOL.PAAD	status	mean.CHOL	mean.STAD	mean.CHOL.minus.mean.STAD	p.value.CHOL.STAD	p.value.adj.CHOL.STAD	status	mean.BRCA	mean.CHOL	mean.BRCA.minus.mean.CHOL	p.value.BRCA.CHOL	p.value.adj.BRCA.CHOL	status	mean.CHOL	mean.LIHCNT	mean.CHOL.minus.mean.LIHCNT	p.value.CHOL.LIHCNT	p.value.adj.CHOL.LIHCNT	status	mean.TP	mean.NT	mean.TP.minus.mean.NT	p.value.TP.NT	p.value.adj.TP.NT	status
CHOL	cg02228804	0.0835966	0.290449	-0.206853	5.5493e-08	2.13037e-07	Hypermethylated	0.290449	0.0525193	0.23793	5.93528e-10	2.87476e-09	Hypermethylated	0.290449	0.0899245	0.200525	0.000404587	0.000588102	Hypermethylated	0.290449	0.067164	0.223285	4.99042e-06	1.63078e-05	Hypermethylated	0.290449	0.0777922	0.212657	4.77749e-07	1.5749e-06	Hypermethylated	0.0769654	0.290449	-0.213484	7.11478e-08	3.34395e-07	Hypermethylated						Hypermethylated	0.290449	0.070742	0.219707	0.0758952	0.256461	Not Significant
CHOL	cg11094122	0.0945625	0.334214	-0.239652	5.67038e-11	4.07756e-10	Hypermethylated	0.334214	0.0684248	0.265789	1.51376e-11	9.59294e-11	Hypermethylated	0.334214	0.0965917	0.237623	1.32656e-06	2.3304e-06	Hypermethylated	0.334214	0.0735964	0.260618	3.91766e-10	3.20598e-09	Hypermethylated	0.334214	0.053359	0.280855	7.25084e-15	1.4964e-13	Hypermethylated	0.0803368	0.334214	-0.253878	2.09551e-12	2.59585e-11	Hypermethylated	0.334214	0.0988795	0.235335	0.000111187	0.000302929	Hypermethylated	0.334214	0.0943563	0.239858	0.030418	0.13443	Not Significant
CHOL	cg13707768	0.079709	0.305388	-0.225679	1.41504e-14	3.00564e-13	Hypermethylated	0.305388	0.0658462	0.239542	3.37726e-16	5.63539e-15	Hypermethylated	0.305388	0.0973438	0.208044	2.11114e-11	5.52601e-11	Hypermethylated	0.305388	0.0658322	0.239556	1.48738e-15	8.8847e-14	Hypermethylated	0.305388	0.0725558	0.232832	2.62226e-16	1.00814e-14	Hypermethylated	0.0557794	0.305388	-0.249608	3.59911e-19	3.75757e-17	Hypermethylated	0.305388	0.0956757	0.209712	1.69168e+07	8.90793e+07	Hypermethylated	0.305388	0.230279	0.0751086	0.566987	0.566987	Not Significant
CHOL	cg18101249	0.0387469	0.317013	-0.278266	2.2684e-12	2.36122e-11	Hypermethylated	0.317013	0.0304885	0.286524	2.97923e-09	1.28926e-08	Hypermethylated	0.317013	0.0560966	0.260916	0.0190372	0.0239764	Hypermethylated	0.317013	0.0636095	0.253403	0.0162363	0.0263076	Hypermethylated	0.317013	0.0659227	0.25109	3.35347e-06	9.57368e-06	Hypermethylated	0.0370735	0.317013	-0.279939	1.88978e-11	1.87774e-10	Hypermethylated	0.317013	0.0265388	0.290474	1.39894e-07	7.52778e-07	Hypermethylated	0.317013	0.0238686	0.293144	0.000749273	0.00798787	Hypermethylated
CHOL	cg27146152	0.0731777	0.335567	-0.262389	1.64413e-13	2.42311e-12	Hypermethylated	0.335567	0.0287625	0.306805	2.84794e-17	6.39597e-16	Hypermethylated	0.335567	0.0545556	0.281012	1.16889e-12	3.47814e-12	Hypermethylated	0.335567	0.0938914	0.241676	4.41633e-11	4.65389e-10	Hypermethylated	0.335567	0.0313297	0.304237	1.12948e-17	9.58637e-16	Hypermethylated	0.0713885	0.335567	-0.264179	4.09905e-14	7.73509e-13	Hypermethylated	0.335567	0.0787584	0.256809	2.28017e+06	1.52223e+07	Hypermethylated	0.335567	0.10212	0.233447	0.00109468	0.0106783	Hypermethylated
		mean.CHOL	mean.COADREAD	mean.CHOL.minus.mean.COADREAD	p.value.CHOL.COADREAD	p.value.adj.CHOL.COADREAD	status	mean.LIHC	mean.COADREAD	mean.LIHC.minus.mean.COADREAD	p.value.LIHC.COADREAD	p.value.adj.LIHC.COADREAD	status	mean.COADREAD	mean.LUAD	mean.COADREAD.minus.mean.LUAD	p.value.COADREAD.LUAD	p.value.adj.COADREAD.LUAD	status	mean.COADREAD	mean.PAAD	mean.COADREAD.minus.mean.PAAD	p.value.COADREAD.PAAD	p.value.adj.COADREAD.PAAD	status	mean.COADREAD	mean.STAD	mean.COADREAD.minus.mean.STAD	p.value.COADREAD.STAD	p.value.adj.COADREAD.STAD	status	mean.BRCA	mean.COADREAD	mean.BRCA.minus.mean.COADREAD	p.value.BRCA.COADREAD	p.value.adj.BRCA.COADREAD	status	mean.LIHCNT	mean.COADREAD	mean.LIHCNT.minus.mean.COADREAD	p.value.LIHCNT.COADREAD	p.value.adj.LIHCNT.COADREAD	status	mean.CHOLNT	mean.COADREAD	mean.CHOLNT.minus.mean.COADREAD	p.value.CHOLNT.COADREAD	p.value.adj.CHOLNT.COADREAD	status
CRC	cg17528648	0.0481439	0.465166	-0.417022	6.22051e-21	7.20376e-19	Hypermethylated	0.0536798	0.465166	-0.411486	1.01401e-110	1.13815e-108	Hypermethylated	0.465166	0.0457946	0.419371	3.5438e-123	5.68795e-122	Hypermethylated	0.465166	0.0392478	0.425918	7.68075e-77	1.2026e-73	Hypermethylated	0.465166	0.0936834	0.371483	7.34053e-93	1.76408e-89	Hypermethylated	0.0268599	0.465166	-0.438306	8.73661e-164	4.85389e-161	Hypermethylated	0.0231619	0.465166	-0.442004	8.50367e-30	2.48492e-28	Hypermethylated	0.0405594	0.465166	-0.424606	1.2976e-06	1.25043e-05	Hypermethylated
		mean.CHOL	mean.COADREAD	mean.CHOL.minus.mean.COADREAD	p.value.CHOL.COADREAD	p.value.adj.CHOL.COADREAD	status	mean.LIHC	mean.COADREAD	mean.LIHC.minus.mean.COADREAD	p.value.LIHC.COADREAD	p.value.adj.LIHC.COADREAD	status	mean.COADREAD	mean.LUAD	mean.COADREAD.minus.mean.LUAD	p.value.COADREAD.LUAD	p.value.adj.COADREAD.LUAD	status	mean.COADREAD	mean.PAAD	mean.COADREAD.minus.mean.PAAD	p.value.COADREAD.PAAD	p.value.adj.COADREAD.PAAD	status	mean.COADREAD	mean.STAD	mean.COADREAD.minus.mean.STAD	p.value.COADREAD.STAD	p.value.adj.COADREAD.STAD	status	mean.BRCA	mean.COADREAD	mean.BRCA.minus.mean.COADREAD	p.value.BRCA.COADREAD	p.value.adj.BRCA.COADREAD	status	mean.LIHCNT	mean.COADREAD	mean.LIHCNT.minus.mean.COADREAD	p.value.LIHCNT.COADREAD	p.value.adj.LIHCNT.COADREAD	status	mean.CHOLNT	mean.COADREAD	mean.CHOLNT.minus.mean.COADREAD	p.value.CHOLNT.COADREAD	p.value.adj.CHOLNT.COADREAD	status
CRC	cg00198436	0.0712419	0.317652	-0.24641	9.05026e-13	7.18197e-12	Hypermethylated	0.0421368	0.317652	-0.275515	2.72013e-96	1.00188e-94	Hypermethylated	0.317652	0.0885969	0.229055	2.1483e-59	5.02949e-59	Hypermethylated	0.317652	0.0389394	0.278712	6.16207e-64	5.5776e-62	Hypermethylated	0.317652	0.0581758	0.259476	1.50246e-85	1.69376e-82	Hypermethylated	0.0899156	0.317652	-0.227736	3.9193e-88	4.75628e-87	Hypermethylated	0.0404353	0.317652	-0.277216	4.71501e-23	3.15345e-22	Hypermethylated	0.044163	0.317652	-0.273489	3.31345e-05	0.000146613	Hypermethylated
CRC	cg00397851	0.0497666	0.327627	-0.277861	1.32143e-16	2.45954e-15	Hypermethylated	0.0406153	0.327627	-0.287012	1.8267e-98	7.65793e-97	Hypermethylated	0.327627	0.0819146	0.245713	6.29954e-57	1.41971e-56	Hypermethylated	0.327627	0.0565586	0.271069	2.12225e-56	7.00293e-55	Hypermethylated	0.327627	0.0944057	0.233222	2.96669e-68	6.77258e-66	Hypermethylated	0.0417119	0.327627	-0.285915	5.97899e-132	2.74725e-130	Hypermethylated	0.0485135	0.327627	-0.279114	4.21826e-21	2.38348e-20	Hypermethylated	0.046695	0.327627	-0.280932	2.10092e-05	0.000100413	Hypermethylated
CRC	cg00552973	0.0436162	0.324224	-0.280608	4.4629e-15	5.67266e-14	Hypermethylated	0.0227075	0.324224	-0.301516	9.40248e-94	2.99579e-92	Hypermethylated	0.324224	0.0415643	0.282659	1.41644e-79	4.70536e-79	Hypermethylated	0.324224	0.0181091	0.306115	1.72257e-63	1.45431e-61	Hypermethylated	0.324224	0.0403914	0.283832	3.69995e-85	4.06751e-82	Hypermethylated	0.0734541	0.324224	-0.25077	1.99585e-94	2.83034e-93	Hypermethylated	0.017831	0.324224	-0.306393	4.8284e-23	3.2258e-22	Hypermethylated	0.0162942	0.324224	-0.30793	5.63508e-06	3.49e-05	Hypermethylated
CRC	cg01325460	0.0229184	0.320552	-0.297634	1.03843e-07	3.54001e-07	Hypermethylated	0.0190251	0.320552	-0.301527	2.6618e-50	1.64375e-49	Hypermethylated	0.320552	0.0441691	0.276383	3.55624e-15	4.68064e-15	Hypermethylated	0.320552	0.0243517	0.296201	1.44736e-28	7.67509e-28	Hypermethylated	0.320552	0.0385753	0.281977	5.84388e-47	2.0592e-45	Hypermethylated	0.0158353	0.320552	-0.304717	1.05589e-67	8.17899e-67	Hypermethylated	0.0145802	0.320552	-0.305972	5.42402e-18	2.45671e-17	Hypermethylated	0.0164025	0.320552	-0.30415	0.0036765	0.00852628	Hypermethylated
CRC	cg01655898	0.0175338	0.238121	-0.220587	2.42947e-17	5.57904e-16	Hypermethylated	0.0229689	0.238121	-0.215152	1.03898e-54	7.26083e-54	Hypermethylated	0.238121	0.0328287	0.205292	1.03914e-26	1.57416e-26	Hypermethylated	0.238121	0.0225216	0.215599	1.64884e-36	1.29526e-35	Hypermethylated	0.238121	0.0284691	0.209652	8.97476e-57	7.53807e-55	Hypermethylated	0.0221513	0.238121	-0.215969	4.11487e-80	4.15988e-79	Hypermethylated	0.0217036	0.238121	-0.216417	7.24054e-15	2.70569e-14	Hypermethylated	0.0193099	0.238121	-0.218811	2.21436e-05	0.000104896	Hypermethylated
CRC	cg02390103	0.0412888	0.371028	-0.329739	3.67411e-22	1.29435e-19	Hypermethylated	0.07346	0.371028	-0.297568	8.15851e-104	5.0114e-102	Hypermethylated	0.371028	0.0738286	0.297199	2.0792e-120	2.66455e-119	Hypermethylated	0.371028	0.0379232	0.333104	8.11139e-80	5.13193e-76	Hypermethylated	0.371028	0.0965897	0.274438	3.68835e-93	9.22129e-90	Hypermethylated	0.0378465	0.371028	-0.333181	2.4045e-163	1.24238e-160	Hypermethylated	0.0450785	0.371028	-0.325949	5.55103e-29	1.04875e-27	Hypermethylated	0.0485555	0.371028	-0.322472	7.12384e-07	9.36713e-06	Hypermethylated
CRC	cg04696193	0.0493523	0.32144	-0.272088	2.5696e-09	1.12322e-08	Hypermethylated	0.0441317	0.32144	-0.277308	2.67376e-60	2.19979e-59	Hypermethylated	0.32144	0.0910496	0.230391	1.30456e-08	1.57019e-08	Hypermethylated	0.32144	0.04511	0.27633	1.94527e-36	1.52203e-35	Hypermethylated	0.32144	0.0592453	0.262195	2.89771e-53	1.78276e-51	Hypermethylated	0.0399931	0.32144	-0.281447	3.72771e-76	3.46156e-75	Hypermethylated	0.0364423	0.32144	-0.284998	3.73992e-16	1.50655e-15	Hypermethylated	0.0403469	0.32144	-0.281093	0.000450519	0.0013698	Hypermethylated
CRC	cg07236150	0.0411806	0.256125	-0.214945	1.59004e-13	1.45839e-12	Hypermethylated	0.023108	0.256125	-0.233017	4.48072e-83	8.43097e-82	Hypermethylated	0.256125	0.0386097	0.217516	3.80457e-70	1.0618e-69	Hypermethylated	0.256125	0.0214095	0.234716	1.44502e-52	3.263e-51	Hypermethylated	0.256125	0.0341855	0.22194	5.31521e-78	2.79287e-75	Hypermethylated	0.0542406	0.256125	-0.201885	1.03579e-88	1.27395e-87	Hypermethylated	0.018271	0.256125	-0.237854	5.90783e-23	3.91524e-22	Hypermethylated	0.0185814	0.256125	-0.237544	1.74592e-05	8.61811e-05	Hypermethylated
CRC	cg10157975	0.0233321	0.328223	-0.304891	1.31096e-13	1.22237e-12	Hypermethylated	0.0171873	0.328223	-0.311036	4.97062e-73	6.24908e-72	Hypermethylated	0.328223	0.0279523	0.300271	2.48212e-72	7.19972e-72	Hypermethylated	0.328223	0.0263306	0.301893	6.06079e-48	9.46706e-47	Hypermethylated	0.328223	0.0633249	0.264898	8.88075e-61	1.06629e-58	Hypermethylated	0.0133696	0.328223	-0.314854	7.741e-127	2.88752e-125	Hypermethylated	0.0152669	0.328223	-0.312956	5.35094e-21	2.99867e-20	Hypermethylated	0.0171466	0.328223	-0.311077	0.000104561	0.000389305	Hypermethylated
CRC	cg14786398	0.0206667	0.312321	-0.291654	1.03347e-06	3.02955e-06	Hypermethylated	0.0183994	0.312321	-0.293922	1.7399e-48	1.02235e-47	Hypermethylated	0.312321	0.03751	0.274811	1.38854e-29	2.17778e-29	Hypermethylated	0.312321	0.0213148	0.291006	6.84773e-30	3.87184e-29	Hypermethylated	0.312321	0.0359706	0.276351	5.08557e-46	1.64951e-44	Hypermethylated	0.0141432	0.312321	-0.298178	5.48893e-68	4.27442e-67	Hypermethylated	0.0152729	0.312321	-0.297048	9.5462e-14	3.3381e-13	Hypermethylated	0.0144273	0.312321	-0.297894	0.00281594	0.00675724	Hypermethylated
CRC	cg17528648	0.0481439	0.465166	-0.417022	6.22051e-21	7.20376e-19	Hypermethylated	0.0536798	0.465166	-0.411486	1.01401e-110	1.13815e-108	Hypermethylated	0.465166	0.0457946	0.419371	3.5438e-123	5.68795e-122	Hypermethylated	0.465166	0.0392478	0.425918	7.68075e-77	1.2026e-73	Hypermethylated	0.465166	0.0936834	0.371483	7.34053e-93	1.76408e-89	Hypermethylated	0.0268599	0.465166	-0.438306	8.73661e-164	4.85389e-161	Hypermethylated	0.0231619	0.465166	-0.442004	8.50367e-30	2.48492e-28	Hypermethylated	0.0405594	0.465166	-0.424606	1.2976e-06	1.25043e-05	Hypermethylated
CRC	cg18174928	0.0201199	0.35188	-0.33176	2.09754e-14	2.30493e-13	Hypermethylated	0.0429009	0.35188	-0.308979	1.5899e-71	1.89326e-70	Hypermethylated	0.35188	0.0408056	0.311074	7.33717e-54	1.58106e-53	Hypermethylated	0.35188	0.0234829	0.328397	2.99045e-46	4.1495e-45	Hypermethylated	0.35188	0.0913703	0.26051	1.26513e-46	4.3405e-45	Hypermethylated	0.0168648	0.35188	-0.335015	4.85058e-120	1.42454e-118	Hypermethylated	0.0173646	0.35188	-0.334515	8.1241e-21	4.48994e-20	Hypermethylated	0.0178272	0.35188	-0.334053	5.86411e-05	0.000237545	Hypermethylated
CRC	cg19533530	0.0383867	0.314463	-0.276077	2.0707e-18	6.8017e-17	Hypermethylated	0.0405797	0.314463	-0.273884	5.02911e-52	3.25591e-51	Hypermethylated	0.314463	0.0768319	0.237632	1.05326e-08	1.2696e-08	Hypermethylated	0.314463	0.0416414	0.272822	2.41643e-37	1.98492e-36	Hypermethylated	0.314463	0.0515575	0.262906	2.90127e-56	2.32112e-54	Hypermethylated	0.02742	0.314463	-0.287044	4.17435e-91	5.44704e-90	Hypermethylated	0.0314225	0.314463	-0.283041	1.13836e-11	3.5269e-11	Hypermethylated	0.022888	0.314463	-0.291576	2.1689e-06	1.73744e-05	Hypermethylated
		mean.CHOL	mean.PAAD	mean.CHOL.minus.mean.PAAD	p.value.CHOL.PAAD	p.value.adj.CHOL.PAAD	status	mean.LIHC	mean.PAAD	mean.LIHC.minus.mean.PAAD	p.value.LIHC.PAAD	p.value.adj.LIHC.PAAD	status	mean.COADREAD	mean.PAAD	mean.COADREAD.minus.mean.PAAD	p.value.COADREAD.PAAD	p.value.adj.COADREAD.PAAD	status	mean.LUAD	mean.PAAD	mean.LUAD.minus.mean.PAAD	p.value.LUAD.PAAD	p.value.adj.LUAD.PAAD	status	mean.PAAD	mean.STAD	mean.PAAD.minus.mean.STAD	p.value.PAAD.STAD	p.value.adj.PAAD.STAD	status	mean.BRCA	mean.PAAD	mean.BRCA.minus.mean.PAAD	p.value.BRCA.PAAD	p.value.adj.BRCA.PAAD	status	mean.PAAD	mean.LIHCNT	mean.PAAD.minus.mean.LIHCNT	p.value.PAAD.LIHCNT	p.value.adj.PAAD.LIHCNT	status	mean.PAAD	mean.CHOLNT	mean.PAAD.minus.mean.CHOLNT	p.value.PAAD.CHOLNT	p.value.adj.PAAD.CHOLNT	status
PAAD	cg00955911	0.132528	0.437002	-0.304475	2.68904e-12	4.0937e-11	Hypermethylated	0.0633016	0.437002	-0.3737	5.74694e-68	8.267e-66	Hypermethylated	0.225105	0.437002	-0.211897	1.92833e-23	8.08528e-23	Hypermethylated	0.14451	0.437002	-0.292492	4.90631e-48	1.792e-47	Hypermethylated	0.437002	0.157917	0.279085	6.64454e-40	6.96796e-38	Hypermethylated	0.140167	0.437002	-0.296835	5.67106e-52	1.24038e-50	Hypermethylated	0.437002	0.0455006	0.391502	8.45366e-25	2.50532e-23	Hypermethylated	0.437002	0.0443275	0.392675	1.48728e-06	2.88983e-05	Hypermethylated
PAAD	cg01237565	0.025935	0.317116	-0.291181	1.94127e-14	6.73725e-13	Hypermethylated	0.0587818	0.317116	-0.258334	2.4896e-43	2.93261e-42	Hypermethylated	0.0134234	0.317116	-0.303692	1.62615e-62	1.1743e-60	Hypermethylated	0.0230152	0.317116	-0.294101	2.19695e-46	7.66967e-46	Hypermethylated	0.317116	0.0157349	0.301381	6.85709e-61	3.53512e-57	Hypermethylated	0.0126964	0.317116	-0.304419	7.42826e-80	1.59643e-77	Hypermethylated	0.317116	0.012433	0.304683	3.52439e-22	4.79009e-21	Hypermethylated	0.317116	0.0126782	0.304438	1.09584e-05	8.60442e-05	Hypermethylated
		mean.CHOL	mean.STAD	mean.CHOL.minus.mean.STAD	p.value.CHOL.STAD	p.value.adj.CHOL.STAD	status	mean.LIHC	mean.STAD	mean.LIHC.minus.mean.STAD	p.value.LIHC.STAD	p.value.adj.LIHC.STAD	status	mean.COADREAD	mean.STAD	mean.COADREAD.minus.mean.STAD	p.value.COADREAD.STAD	p.value.adj.COADREAD.STAD	status	mean.LUAD	mean.STAD	mean.LUAD.minus.mean.STAD	p.value.LUAD.STAD	p.value.adj.LUAD.STAD	status	mean.PAAD	mean.STAD	mean.PAAD.minus.mean.STAD	p.value.PAAD.STAD	p.value.adj.PAAD.STAD	status	mean.BRCA	mean.STAD	mean.BRCA.minus.mean.STAD	p.value.BRCA.STAD	p.value.adj.BRCA.STAD	status	mean.STAD	mean.LIHCNT	mean.STAD.minus.mean.LIHCNT	p.value.STAD.LIHCNT	p.value.adj.STAD.LIHCNT	status	mean.STAD	mean.CHOLNT	mean.STAD.minus.mean.CHOLNT	p.value.STAD.CHOLNT	p.value.adj.STAD.CHOLNT	status
STAD	cg18542829	0.0322809	0.419322	-0.387041	9.47387e-07	2.96803e-06	Hypermethylated	0.0215363	0.419322	-0.397786	1.65408e-64	2.89479e-63	Hypermethylated	0.0707343	0.419322	-0.348588	1.81235e-65	3.2198e-63	Hypermethylated	0.0592394	0.419322	-0.360082	5.20918e-46	1.65303e-45	Hypermethylated	0.117544	0.419322	-0.301778	1.70997e-22	1.90375e-21	Hypermethylated	0.0292766	0.419322	-0.390045	6.51527e-103	2.40344e-101	Hypermethylated	0.419322	0.0327531	0.386569	5.97958e-13	1.95762e-12	Hypermethylated	0.419322	0.0259535	0.393368	0.0019312	0.00520223	Hypermethylated
STAD	cg00381411	0.0372542	0.265724	-0.22847	1.10816e-05	2.90122e-05	Hypermethylated	0.0283027	0.265724	-0.237421	9.60811e-56	1.10746e-54	Hypermethylated	0.0651902	0.265724	-0.200534	1.32774e-39	2.42356e-38	Hypermethylated	0.0565995	0.265724	-0.209124	1.56187e-20	3.09196e-20	Hypermethylated	0.0350659	0.265724	-0.230658	8.97287e-27	1.58107e-25	Hypermethylated	0.0307024	0.265724	-0.235021	8.61434e-78	1.2283e-76	Hypermethylated	0.265724	0.0316343	0.23409	4.90909e-13	1.61868e-12	Hypermethylated	0.265724	0.030509	0.235215	0.00553062	0.0128614	Hypermethylated
STAD	cg01966465	0.0399214	0.312631	-0.27271	4.90291e-11	3.42194e-10	Hypermethylated	0.0321278	0.312631	-0.280503	4.68427e-70	1.08489e-68	Hypermethylated	0.0726539	0.312631	-0.239977	5.38816e-44	1.44611e-42	Hypermethylated	0.0899883	0.312631	-0.222643	2.28849e-14	3.92119e-14	Hypermethylated	0.0953074	0.312631	-0.217324	5.81937e-24	7.54995e-23	Hypermethylated	0.038088	0.312631	-0.274543	2.04876e-95	5.53093e-94	Hypermethylated	0.312631	0.0398775	0.272754	2.32167e-10	6.19782e-10	Hypermethylated	0.312631	0.0368139	0.275817	0.000947772	0.00283359	Hypermethylated
STAD	cg06622735	0.025004	0.28456	-0.259556	1.0203e-14	1.99672e-13	Hypermethylated	0.0339181	0.28456	-0.250642	1.21851e-40	7.4395e-40	Hypermethylated	0.0460887	0.28456	-0.238471	6.82142e-58	6.36969e-56	Hypermethylated	0.0563707	0.28456	-0.228189	0.0003691	0.000461437	Hypermethylated	0.0383384	0.28456	-0.246222	2.67122e-22	2.91664e-21	Hypermethylated	0.0271385	0.28456	-0.257422	1.61348e-89	3.4671e-88	Hypermethylated	0.28456	0.025526	0.259034	2.13729e-18	1.13798e-17	Hypermethylated	0.28456	0.0240455	0.260515	2.49793e-05	0.00014553	Hypermethylated
STAD	cg07540118	0.0433967	0.310889	-0.267493	5.42561e-10	3.05595e-09	Hypermethylated	0.0211018	0.310889	-0.289787	1.77732e-82	8.23924e-81	Hypermethylated	0.0789836	0.310889	-0.231906	3.07262e-53	1.88662e-51	Hypermethylated	0.0822234	0.310889	-0.228666	1.48967e-34	3.88597e-34	Hypermethylated	0.0821466	0.310889	-0.228743	4.78768e-30	1.23872e-28	Hypermethylated	0.0588796	0.310889	-0.25201	1.35216e-74	1.73041e-73	Hypermethylated	0.310889	0.0214048	0.289484	3.36462e-18	1.75485e-17	Hypermethylated	0.310889	0.0203042	0.290585	6.53282e-05	0.000309122	Hypermethylated
STAD	cg08649919	0.0130723	0.339579	-0.326506	1.81458e-20	2.71031e-17	Hypermethylated	0.026853	0.339579	-0.312726	7.85314e-83	3.70775e-81	Hypermethylated	0.0951434	0.339579	-0.244435	2.1372e-50	1.02263e-48	Hypermethylated	0.0396874	0.339579	-0.299891	2.99816e-56	1.12243e-55	Hypermethylated	0.0495827	0.339579	-0.289996	2.47871e-45	6.87151e-43	Hypermethylated	0.0361018	0.339579	-0.303477	1.98451e-105	8.1895e-104	Hypermethylated	0.339579	0.0150677	0.324511	2.56013e-23	2.56145e-22	Hypermethylated	0.339579	0.0122866	0.327292	9.07298e-07	2.1503e-05	Hypermethylated
STAD	cg10999312	0.0793489	0.328859	-0.24951	3.13353e-06	8.99174e-06	Hypermethylated	0.0520159	0.328859	-0.276843	3.01906e-53	3.10299e-52	Hypermethylated	0.0962303	0.328859	-0.232628	2.00714e-45	6.16813e-44	Hypermethylated	0.0325233	0.328859	-0.296335	3.08989e-35	8.15612e-35	Hypermethylated	0.0852909	0.328859	-0.243568	2.51919e-25	3.77013e-24	Hypermethylated	0.086574	0.328859	-0.242285	6.89244e-60	5.58688e-59	Hypermethylated	0.328859	0.020298	0.308561	1.02513e-15	4.24117e-15	Hypermethylated	0.328859	0.0192018	0.309657	0.00129949	0.00370675	Hypermethylated
STAD	cg12484686	0.0275986	0.261828	-0.234229	0.00341829	0.0058612	Hypermethylated	0.0161686	0.261828	-0.245659	2.59617e-32	1.1694e-31	Hypermethylated	0.0425804	0.261828	-0.219248	6.11452e-36	8.23882e-35	Hypermethylated	0.0400841	0.261828	-0.221744	5.4907e-11	8.60923e-11	Hypermethylated	0.0281235	0.261828	-0.233705	1.71899e-22	1.91333e-21	Hypermethylated	0.0260731	0.261828	-0.235755	3.33903e-57	2.50276e-56	Hypermethylated	0.261828	0.0150417	0.246786	5.38101e-12	1.63199e-11	Hypermethylated	0.261828	0.0191008	0.242727	0.019514	0.0381828	Hypermethylated
STAD	cg15446670	0.0172287	0.329683	-0.312454	2.06726e-09	1.03931e-08	Hypermethylated	0.0143018	0.329683	-0.315381	7.33366e-61	1.07164e-59	Hypermethylated	0.0545666	0.329683	-0.275116	4.46286e-55	3.22656e-53	Hypermethylated	0.0481939	0.329683	-0.281489	6.87256e-26	1.52078e-25	Hypermethylated	0.091564	0.329683	-0.238119	1.06235e-23	1.33866e-22	Hypermethylated	0.0203393	0.329683	-0.309344	8.77228e-97	2.51082e-95	Hypermethylated	0.329683	0.0142276	0.315455	3.28865e-17	1.55914e-16	Hypermethylated	0.329683	0.0137531	0.31593	0.00020983	0.000800227	Hypermethylated
STAD	cg16703576	0.0362587	0.293386	-0.257127	1.06139e-06	3.29826e-06	Hypermethylated	0.0262778	0.293386	-0.267108	2.21584e-62	3.47955e-61	Hypermethylated	0.0529908	0.293386	-0.240395	4.12387e-66	7.85775e-64	Hypermethylated	0.0524134	0.293386	-0.240973	3.2468e-37	8.87293e-37	Hypermethylated	0.0806016	0.293386	-0.212784	7.88329e-20	6.73091e-19	Hypermethylated	0.0314253	0.293386	-0.261961	5.99682e-88	1.22074e-86	Hypermethylated	0.293386	0.026441	0.266945	1.01712e-16	4.60327e-16	Hypermethylated	0.293386	0.0306799	0.262706	0.00567966	0.0131606	Hypermethylated
STAD	cg17284070	0.0174127	0.296582	-0.27917	7.61304e-08	2.87673e-07	Hypermethylated	0.0154205	0.296582	-0.281162	1.77648e-41	1.12029e-40	Hypermethylated	0.046644	0.296582	-0.249938	4.83654e-35	6.04643e-34	Hypermethylated	0.0228052	0.296582	-0.273777	9.70105e-16	1.71997e-15	Hypermethylated	0.0253392	0.296582	-0.271243	3.61093e-26	5.94205e-25	Hypermethylated	0.0126248	0.296582	-0.283957	1.08881e-78	1.60166e-77	Hypermethylated	0.296582	0.01318	0.283402	3.66265e-13	1.22059e-12	Hypermethylated	0.296582	0.0130337	0.283549	0.00100806	0.00298691	Hypermethylated
STAD	cg22000330	0.0321747	0.307861	-0.275686	3.59374e-05	8.64659e-05	Hypermethylated	0.0169616	0.307861	-0.290899	2.25211e-42	1.47077e-41	Hypermethylated	0.0507573	0.307861	-0.257104	4.47032e-35	5.60533e-34	Hypermethylated	0.0565402	0.307861	-0.251321	0.00103151	0.00126487	Hypermethylated	0.0357775	0.307861	-0.272084	3.65528e-22	3.93242e-21	Hypermethylated	0.0280507	0.307861	-0.27981	6.05552e-76	8.10903e-75	Hypermethylated	0.307861	0.0169421	0.290919	1.90905e-13	6.51121e-13	Hypermethylated	0.307861	0.0191997	0.288661	0.00738171	0.0165019	Hypermethylated
STAD	cg23851860	0.0413106	0.327471	-0.28616	5.80413e-11	3.98875e-10	Hypermethylated	0.0210771	0.327471	-0.306393	5.50538e-72	1.41003e-70	Hypermethylated	0.0799439	0.327471	-0.247527	8.53446e-44	2.25002e-42	Hypermethylated	0.0958858	0.327471	-0.231585	1.77039e-18	3.34815e-18	Hypermethylated	0.0836892	0.327471	-0.243781	1.52657e-27	2.93872e-26	Hypermethylated	0.0579217	0.327471	-0.269549	2.39544e-67	2.43116e-66	Hypermethylated	0.327471	0.0192173	0.308253	1.04755e-16	4.73474e-16	Hypermethylated	0.327471	0.0176647	0.309806	2.46617e-05	0.000144174	Hypermethylated
STAD	cg27112897	0.0759202	0.298975	-0.223055	8.01442e-06	2.14736e-05	Hypermethylated	0.0369571	0.298975	-0.262018	1.06773e-62	1.70345e-61	Hypermethylated	0.0952925	0.298975	-0.203682	7.13728e-39	1.22578e-37	Hypermethylated	0.0884198	0.298975	-0.210555	1.85787e-16	3.35316e-16	Hypermethylated	0.0624924	0.298975	-0.236482	5.4367e-36	3.10537e-34	Hypermethylated	0.0738974	0.298975	-0.225077	2.10308e-66	2.07384e-65	Hypermethylated	0.298975	0.0225876	0.276387	4.10074e-19	2.35272e-18	Hypermethylated	0.298975	0.0294926	0.269482	0.000957582	0.00285859	Hypermethylated
STAD	cg27599958	0.014782	0.291946	-0.277164	1.0572e-08	4.64615e-08	Hypermethylated	0.0158106	0.291946	-0.276135	3.69689e-39	2.1367e-38	Hypermethylated	0.0888512	0.291946	-0.203094	1.59094e-27	1.11698e-26	Hypermethylated	0.0258476	0.291946	-0.266098	6.02764e-10	9.18044e-10	Hypermethylated	0.0204505	0.291946	-0.271495	6.63109e-26	1.05929e-24	Hypermethylated	0.0123208	0.291946	-0.279625	1.95225e-84	3.50843e-83	Hypermethylated	0.291946	0.0170044	0.274941	1.06651e-09	2.70544e-09	Hypermethylated	0.291946	0.0122768	0.279669	0.00053147	0.00173747	Hypermethylated
		mean.CHOL	mean.LUAD	mean.CHOL.minus.mean.LUAD	p.value.CHOL.LUAD	p.value.adj.CHOL.LUAD	status	mean.LIHC	mean.LUAD	mean.LIHC.minus.mean.LUAD	p.value.LIHC.LUAD	p.value.adj.LIHC.LUAD	status	mean.COADREAD	mean.LUAD	mean.COADREAD.minus.mean.LUAD	p.value.COADREAD.LUAD	p.value.adj.COADREAD.LUAD	status	mean.LUAD	mean.PAAD	mean.LUAD.minus.mean.PAAD	p.value.LUAD.PAAD	p.value.adj.LUAD.PAAD	status	mean.LUAD	mean.STAD	mean.LUAD.minus.mean.STAD	p.value.LUAD.STAD	p.value.adj.LUAD.STAD	status	mean.BRCA	mean.LUAD	mean.BRCA.minus.mean.LUAD	p.value.BRCA.LUAD	p.value.adj.BRCA.LUAD	status	mean.LUAD	mean.CHOLNT	mean.LUAD.minus.mean.CHOLNT	p.value.LUAD.CHOLNT	p.value.adj.LUAD.CHOLNT	status	mean.LUAD	mean.LIHCNT	mean.LUAD.minus.mean.LIHCNT	p.value.LUAD.LIHCNT	p.value.adj.LUAD.LIHCNT	status
LUAD	cg00907427	0.126269	0.383014	-0.256745	1.70278e-16	8.35974e-16	Hypermethylated	0.072901	0.383014	-0.310113	3.78016e-126	9.8146e-125	Hypermethylated	0.0872088	0.383014	-0.295805	2.67765e-118	2.96701e-117	Hypermethylated	0.383014	0.0879486	0.295065	1.88442e-77	2.56528e-76	Hypermethylated	0.383014	0.0836129	0.299401	4.8285e-121	7.55698e-120	Hypermethylated	0.0952003	0.383014	-0.287813	2.1469e-156	2.52385e-155	Hypermethylated	0.383014	0.0676713	0.315342	3.51863e-07	3.4135e-06	Hypermethylated	0.383014	0.0807595	0.302254	5.39754e-30	1.00127e-28	Hypermethylated
LUAD	cg21929771	0.117307	0.343327	-0.22602	1.28364e-10	3.1227e-10	Hypermethylated	0.0545085	0.343327	-0.288818	7.33098e-99	4.70342e-98	Hypermethylated	0.0485017	0.343327	-0.294825	1.5051e-105	9.50136e-105	Hypermethylated	0.343327	0.0834113	0.259916	2.33385e-51	9.36376e-51	Hypermethylated	0.343327	0.140054	0.203273	7.23051e-52	2.52392e-51	Hypermethylated	0.0333123	0.343327	-0.310015	2.87383e-157	3.54622e-156	Hypermethylated	0.343327	0.0249541	0.318373	2.02255e-06	7.08875e-06	Hypermethylated	0.343327	0.0192845	0.324042	7.88656e-29	7.03908e-28	Hypermethylated
		mean.BRCA	mean.CHOL	mean.BRCA.minus.mean.CHOL	p.value.BRCA.CHOL	p.value.adj.BRCA.CHOL	status	mean.BRCA	mean.LIHC	mean.BRCA.minus.mean.LIHC	p.value.BRCA.LIHC	p.value.adj.BRCA.LIHC	status	mean.BRCA	mean.COADREAD	mean.BRCA.minus.mean.COADREAD	p.value.BRCA.COADREAD	p.value.adj.BRCA.COADREAD	status	mean.BRCA	mean.LUAD	mean.BRCA.minus.mean.LUAD	p.value.BRCA.LUAD	p.value.adj.BRCA.LUAD	status	mean.BRCA	mean.PAAD	mean.BRCA.minus.mean.PAAD	p.value.BRCA.PAAD	p.value.adj.BRCA.PAAD	status	mean.BRCA	mean.STAD	mean.BRCA.minus.mean.STAD	p.value.BRCA.STAD	p.value.adj.BRCA.STAD	status	mean.BRCA	mean.CHOLNT	mean.BRCA.minus.mean.CHOLNT	p.value.BRCA.CHOLNT	p.value.adj.BRCA.CHOLNT	status	mean.BRCA	mean.LIHCNT	mean.BRCA.minus.mean.LIHCNT	p.value.BRCA.LIHCNT	p.value.adj.BRCA.LIHCNT	status
		mean.BRCA	mean.CHOL	mean.BRCA.minus.mean.CHOL	p.value.BRCA.CHOL	p.value.adj.BRCA.CHOL	status	mean.BRCA	mean.LIHC	mean.BRCA.minus.mean.LIHC	p.value.BRCA.LIHC	p.value.adj.BRCA.LIHC	status	mean.BRCA	mean.COADREAD	mean.BRCA.minus.mean.COADREAD	p.value.BRCA.COADREAD	p.value.adj.BRCA.COADREAD	status	mean.BRCA	mean.LUAD	mean.BRCA.minus.mean.LUAD	p.value.BRCA.LUAD	p.value.adj.BRCA.LUAD	status	mean.BRCA	mean.PAAD	mean.BRCA.minus.mean.PAAD	p.value.BRCA.PAAD	p.value.adj.BRCA.PAAD	status	mean.BRCA	mean.STAD	mean.BRCA.minus.mean.STAD	p.value.BRCA.STAD	p.value.adj.BRCA.STAD	status	mean.BRCA	mean.CHOLNT	mean.BRCA.minus.mean.CHOLNT	p.value.BRCA.CHOLNT	p.value.adj.BRCA.CHOLNT	status	mean.BRCA	mean.LIHCNT	mean.BRCA.minus.mean.LIHCNT	p.value.BRCA.LIHCNT	p.value.adj.BRCA.LIHCNT	status
BRCA	cg01456571	0.271294	0.0173511	0.253943	1.1223e-15	3.25585e-14	Hypermethylated	0.271294	0.0155194	0.255775	1.58414e-115	6.36647e-114	Hypermethylated	0.271294	0.0186503	0.252644	1.76838e-113	4.22718e-112	Hypermethylated	0.271294	0.0399183	0.231376	2.73091e-62	5.87942e-62	Hypermethylated	0.271294	0.0242559	0.247038	1.19961e-61	5.00333e-60	Hypermethylated	0.271294	0.0321546	0.23914	1.828e-109	9.11133e-108	Hypermethylated	0.271294	0.0151075	0.256187	1.41153e-05	0.000130407	Hypermethylated	0.271294	0.0165774	0.254717	1.63542e-22	1.74691e-21	Hypermethylated
BRCA	cg01793179	0.300017	0.0315635	0.268454	3.31747e-17	1.57677e-15	Hypermethylated	0.300017	0.0264969	0.27352	1.50651e-133	1.28674e-131	Hypermethylated	0.300017	0.0772424	0.222775	8.65096e-80	8.68385e-79	Hypermethylated	0.300017	0.0620868	0.237931	5.70832e-69	1.31664e-68	Hypermethylated	0.300017	0.0319973	0.26802	4.25928e-71	3.74236e-69	Hypermethylated	0.300017	0.0734752	0.226542	9.81655e-92	2.29257e-90	Hypermethylated	0.300017	0.0227573	0.27726	1.56721e-06	3.25754e-05	Hypermethylated	0.300017	0.0267899	0.273227	5.77126e-26	9.7967e-25	Hypermethylated
BRCA	cg02083938	0.420512	0.0617029	0.358809	1.03036e-21	5.1728e-19	Hypermethylated	0.420512	0.0589337	0.361578	5.78171e-152	1.83108e-149	Hypermethylated	0.420512	0.0609324	0.359579	2.6103e-152	3.76736e-150	Hypermethylated	0.420512	0.0849256	0.335586	1.46593e-145	1.13804e-144	Hypermethylated	0.420512	0.0746283	0.345883	4.83475e-82	1.36628e-79	Hypermethylated	0.420512	0.0704314	0.35008	2.56184e-148	1.65627e-145	Hypermethylated	0.420512	0.0963063	0.324206	6.27965e-06	7.42633e-05	Hypermethylated	0.420512	0.0729072	0.347605	2.15466e-27	4.74409e-26	Hypermethylated
BRCA	cg02085210	0.272669	0.0140897	0.25858	4.22807e-21	1.30722e-18	Hypermethylated	0.272669	0.0168029	0.255867	2.3427e-133	1.97877e-131	Hypermethylated	0.272669	0.0155066	0.257163	1.64197e-138	1.00898e-136	Hypermethylated	0.272669	0.0380385	0.234631	1.298e-91	3.85783e-91	Hypermethylated	0.272669	0.0190108	0.253659	5.10061e-73	5.42123e-71	Hypermethylated	0.272669	0.0222643	0.250405	1.68324e-131	2.79438e-129	Hypermethylated	0.272669	0.0136306	0.259039	1.49913e-06	3.19439e-05	Hypermethylated	0.272669	0.0152612	0.257408	2.00064e-26	3.67306e-25	Hypermethylated
BRCA	cg02335642	0.544006	0.0505207	0.493486	2.60239e-22	2.41858e-19	Hypermethylated	0.544006	0.0443512	0.499655	7.86837e-159	8.13589e-156	Hypermethylated	0.544006	0.0488668	0.49514	2.32458e-158	5.83997e-156	Hypermethylated	0.544006	0.0920064	0.452	5.61362e-141	3.82599e-140	Hypermethylated	0.544006	0.0722025	0.471804	5.03305e-83	1.62362e-80	Hypermethylated	0.544006	0.0668783	0.477128	1.04797e-149	8.10019e-147	Hypermethylated	0.544006	0.0626419	0.481365	1.3312e-06	3.01696e-05	Hypermethylated	0.544006	0.0481634	0.495843	2.46127e-30	1.26282e-28	Hypermethylated
BRCA	cg02435495	0.445203	0.0452134	0.39999	2.24038e-16	8.05524e-15	Hypermethylated	0.445203	0.042584	0.402619	3.56688e-130	2.59814e-128	Hypermethylated	0.445203	0.0322473	0.412956	4.77849e-145	4.18238e-143	Hypermethylated	0.445203	0.0637702	0.381433	5.64162e-106	2.02092e-105	Hypermethylated	0.445203	0.0360106	0.409193	8.15726e-81	1.95641e-78	Hypermethylated	0.445203	0.0465237	0.39868	1.1875e-134	2.42683e-132	Hypermethylated	0.445203	0.0421837	0.40302	2.84996e-05	0.000218577	Hypermethylated	0.445203	0.0365219	0.408681	8.41333e-26	1.38985e-24	Hypermethylated
BRCA	cg09463047	0.263823	0.0214972	0.242325	7.7674e-16	2.36681e-14	Hypermethylated	0.263823	0.0377378	0.226085	1.31475e-103	3.46254e-102	Hypermethylated	0.263823	0.0196994	0.244123	6.95779e-124	2.32437e-122	Hypermethylated	0.263823	0.0549749	0.208848	6.35367e-44	1.14064e-43	Hypermethylated	0.263823	0.0190928	0.24473	2.24241e-64	1.14212e-62	Hypermethylated	0.263823	0.0389413	0.224881	2.1709e-100	7.17129e-99	Hypermethylated	0.263823	0.016797	0.247026	1.71472e-05	0.000149973	Hypermethylated	0.263823	0.0158202	0.248002	2.39486e-24	3.21421e-23	Hypermethylated
BRCA	cg09679923	0.304316	0.0436415	0.260675	3.50543e-19	3.68068e-17	Hypermethylated	0.304316	0.0429625	0.261354	6.06754e-133	5.03106e-131	Hypermethylated	0.304316	0.0391998	0.265116	1.72264e-141	1.23421e-139	Hypermethylated	0.304316	0.0873221	0.216994	4.4673e-76	1.11241e-75	Hypermethylated	0.304316	0.0453466	0.25897	7.4261e-75	9.33548e-73	Hypermethylated	0.304316	0.0470898	0.257226	5.35387e-131	8.5081e-129	Hypermethylated	0.304316	0.0470921	0.257224	9.6459e-06	9.94326e-05	Hypermethylated	0.304316	0.0491128	0.255203	1.26845e-23	1.55151e-22	Hypermethylated
BRCA	cg09923107	0.304125	0.013437	0.290688	3.62396e-14	6.93411e-13	Hypermethylated	0.304125	0.0210499	0.283075	1.24445e-94	2.44788e-93	Hypermethylated	0.304125	0.0284536	0.275672	4.91499e-106	9.46466e-105	Hypermethylated	0.304125	0.0325569	0.271568	1.16171e-63	2.53462e-63	Hypermethylated	0.304125	0.0662364	0.237889	2.0272e-25	1.05819e-24	Hypermethylated	0.304125	0.0281888	0.275937	4.11527e-85	7.56589e-84	Hypermethylated	0.304125	0.0137245	0.290401	0.000215975	0.00105731	Hypermethylated	0.304125	0.0140241	0.290101	6.06093e-19	4.47232e-18	Hypermethylated
BRCA	cg10964421	0.294881	0.0252236	0.269658	5.68109e-20	8.87011e-18	Hypermethylated	0.294881	0.0402253	0.254656	1.85723e-77	2.19131e-76	Hypermethylated	0.294881	0.0501458	0.244736	5.65426e-61	3.80379e-60	Hypermethylated	0.294881	0.0716708	0.223211	2.62286e-24	3.86699e-24	Hypermethylated	0.294881	0.0531989	0.241683	9.21844e-39	9.55877e-38	Hypermethylated	0.294881	0.0612406	0.233641	3.10585e-49	1.84844e-48	Hypermethylated	0.294881	0.0201545	0.274727	2.90296e-07	2.4201e-05	Hypermethylated	0.294881	0.0285134	0.266368	1.4097e-24	1.9523e-23	Hypermethylated
BRCA	cg11199869	0.341006	0.0959813	0.245025	5.86509e-09	3.43089e-08	Hypermethylated	0.341006	0.0693938	0.271612	7.61626e-92	1.37063e-90	Hypermethylated	0.341006	0.0292335	0.311773	5.4993e-120	1.61247e-118	Hypermethylated	0.341006	0.0635554	0.277451	1.86978e-60	3.95264e-60	Hypermethylated	0.341006	0.03549	0.305516	1.41136e-60	5.4491e-59	Hypermethylated	0.341006	0.0563448	0.284661	1.40555e-93	3.52961e-92	Hypermethylated	0.341006	0.0239898	0.317016	4.19787e-05	0.000293414	Hypermethylated	0.341006	0.0236904	0.317316	6.93438e-22	6.90809e-21	Hypermethylated
BRCA	cg11495854	0.308801	0.0663172	0.242484	1.21474e-13	2.03033e-12	Hypermethylated	0.308801	0.0914892	0.217312	2.69261e-48	1.44622e-47	Hypermethylated	0.308801	0.0624801	0.246321	8.18584e-97	1.23689e-95	Hypermethylated	0.308801	0.0995703	0.20923	4.27521e-27	6.49084e-27	Hypermethylated	0.308801	0.0718118	0.236989	1.53973e-42	1.94936e-41	Hypermethylated	0.308801	0.0680701	0.240731	3.2566e-87	6.45384e-86	Hypermethylated	0.308801	0.0748979	0.233903	0.00184073	0.00604079	Hypermethylated	0.308801	0.0748768	0.233924	4.02123e-13	1.78232e-12	Hypermethylated
BRCA	cg16005540	0.394243	0.0830437	0.3112	2.12855e-12	2.63218e-11	Hypermethylated	0.394243	0.0761394	0.318104	4.66209e-93	8.73842e-92	Hypermethylated	0.394243	0.0413021	0.352941	1.25517e-136	7.07365e-135	Hypermethylated	0.394243	0.0666633	0.32758	1.80877e-109	6.80239e-109	Hypermethylated	0.394243	0.038864	0.355379	2.02656e-76	3.01491e-74	Hypermethylated	0.394243	0.0463299	0.347914	6.50996e-125	7.06096e-123	Hypermethylated	0.394243	0.0616749	0.332568	0.000125178	0.000684756	Hypermethylated	0.394243	0.0547384	0.339505	1.7922e-24	2.4439e-23	Hypermethylated
BRCA	cg17652435	0.399949	0.0311274	0.368821	2.76373e-19	3.03989e-17	Hypermethylated	0.399949	0.0314168	0.368532	1.79757e-133	1.52908e-131	Hypermethylated	0.399949	0.0252801	0.374668	3.08239e-145	2.73024e-143	Hypermethylated	0.399949	0.0786155	0.321333	1.73102e-87	4.89902e-87	Hypermethylated	0.399949	0.0318597	0.368089	1.26311e-76	1.92029e-74	Hypermethylated	0.399949	0.041412	0.358537	3.40082e-124	3.55768e-122	Hypermethylated	0.399949	0.0283227	0.371626	4.608e-06	6.05146e-05	Hypermethylated	0.399949	0.0337359	0.366213	3.69387e-24	4.83167e-23	Hypermethylated
BRCA	cg18565473	0.290806	0.0162821	0.274524	3.86967e-19	3.98541e-17	Hypermethylated	0.290806	0.0244373	0.266369	5.75459e-86	8.66304e-85	Hypermethylated	0.290806	0.0189489	0.271857	3.62408e-93	4.97263e-92	Hypermethylated	0.290806	0.0469978	0.243809	2.07773e-31	3.29537e-31	Hypermethylated	0.290806	0.0189597	0.271847	9.53494e-54	2.3439e-52	Hypermethylated	0.290806	0.0208073	0.269999	1.38793e-91	3.22451e-90	Hypermethylated	0.290806	0.0151946	0.275612	1.36125e-06	3.0535e-05	Hypermethylated	0.290806	0.0189231	0.271883	2.64794e-18	1.84207e-17	Hypermethylated
BRCA	cg22783363	0.341048	0.029075	0.311973	5.80081e-18	3.64688e-16	Hypermethylated	0.341048	0.0264362	0.314612	5.05858e-132	4.0011e-130	Hypermethylated	0.341048	0.0298095	0.311239	1.01988e-128	4.08865e-127	Hypermethylated	0.341048	0.0645489	0.276499	2.2863e-82	6.10137e-82	Hypermethylated	0.341048	0.0433378	0.29771	5.86055e-65	3.12831e-63	Hypermethylated	0.341048	0.0447937	0.296254	4.18572e-118	3.15259e-116	Hypermethylated	0.341048	0.0243011	0.316747	2.54163e-06	4.20402e-05	Hypermethylated	0.341048	0.0272316	0.313817	1.06014e-24	1.49309e-23	Hypermethylated
BRCA	cg23051664	0.286019	0.0307233	0.255296	3.2561e-17	1.5502e-15	Hypermethylated	0.286019	0.0358853	0.250134	5.65222e-100	1.32062e-98	Hypermethylated	0.286019	0.0359474	0.250072	2.87385e-96	4.278e-95	Hypermethylated	0.286019	0.0689371	0.217082	4.75602e-33	7.66661e-33	Hypermethylated	0.286019	0.0425158	0.243503	3.03429e-55	8.19293e-54	Hypermethylated	0.286019	0.0368687	0.24915	4.46228e-115	2.90539e-113	Hypermethylated	0.286019	0.0305431	0.255476	1.50979e-05	0.000136868	Hypermethylated	0.286019	0.0315005	0.254519	2.5086e-22	2.62442e-21	Hypermethylated
BRCA	cg23762633	0.432922	0.0657087	0.367213	4.38115e-18	2.88506e-16	Hypermethylated	0.432922	0.0427767	0.390145	9.97809e-145	1.66001e-142	Hypermethylated	0.432922	0.0505697	0.382352	1.35983e-137	7.99784e-136	Hypermethylated	0.432922	0.0970159	0.335906	4.29482e-107	1.56184e-106	Hypermethylated	0.432922	0.0570609	0.375861	1.15667e-76	1.76795e-74	Hypermethylated	0.432922	0.0558134	0.377109	1.1697e-141	4.07657e-139	Hypermethylated	0.432922	0.0453824	0.38754	2.83321e-06	4.48623e-05	Hypermethylated	0.432922	0.0463875	0.386535	5.97489e-27	1.20748e-25	Hypermethylated
BRCA	cg24797187	0.303343	0.0202798	0.283063	1.77886e-16	6.61288e-15	Hypermethylated	0.303343	0.0396326	0.26371	7.32628e-71	7.1845e-70	Hypermethylated	0.303343	0.021935	0.281408	1.83417e-99	2.96387e-98	Hypermethylated	0.303343	0.0382181	0.265125	3.89838e-39	6.67335e-39	Hypermethylated	0.303343	0.0230781	0.280265	1.84396e-46	2.91225e-45	Hypermethylated	0.303343	0.0306548	0.272688	2.14755e-77	3.01723e-76	Hypermethylated	0.303343	0.0205745	0.282768	5.17772e-05	0.000344176	Hypermethylated	0.303343	0.0213926	0.28195	2.56815e-19	1.9628e-18	Hypermethylated
BRCA	cg25147193	0.282266	0.0663357	0.215931	3.65351e-10	2.74189e-09	Hypermethylated	0.282266	0.0592428	0.223023	1.01462e-82	1.38938e-81	Hypermethylated	0.282266	0.0406736	0.241593	5.35834e-120	1.57203e-118	Hypermethylated	0.282266	0.0774689	0.204797	1.30786e-47	2.43296e-47	Hypermethylated	0.282266	0.0389571	0.243309	8.81684e-70	6.95082e-68	Hypermethylated	0.282266	0.0427121	0.239554	4.12122e-110	2.12294e-108	Hypermethylated	0.282266	0.0559623	0.226304	0.00104679	0.00379397	Hypermethylated	0.282266	0.04456	0.237706	4.47359e-19	3.34472e-18	Hypermethylated
BRCA	cg27072012	0.327754	0.0377479	0.290006	3.83413e-16	1.28325e-14	Hypermethylated	0.327754	0.0522948	0.275459	1.5637e-105	4.39546e-104	Hypermethylated	0.327754	0.0316365	0.296117	6.06031e-130	2.55686e-128	Hypermethylated	0.327754	0.0991972	0.228557	2.18028e-47	4.04729e-47	Hypermethylated	0.327754	0.0462083	0.281546	3.5263e-60	1.32797e-58	Hypermethylated	0.327754	0.035549	0.292205	4.0407e-128	5.34653e-126	Hypermethylated	0.327754	0.0393892	0.288365	4.33408e-05	0.000300739	Hypermethylated	0.327754	0.0373949	0.290359	4.7844e-21	4.35886e-20	Hypermethylated

## Sheet: Supplementary Table 4
Supplementary Table 4: Overview of the number of hypermethylated and hypomethylated samples for the candidate probes in the included cancer types and normal tissues from the non-clustered approach using the selected cut-off criterion of beta value (β) 0.3.
Abbreviations: LIHC, liver hepatocellular carcinoma; CHOL, cholangiocarcinoma; CRC, colorectal carcinoma; LUAD, lung adenocarcinoma; PAAD, pancreas adenocarcinoma; STAD, stomach adenocarcinoma; BRCA, breast invasive carcinoma; TS, Tumor samples; NS, normal tissues.
Cancer type		LIHC						CHOL						CRC						LUAD						PAAD						STAD						BRCA
	Probe	TS β>0.3	TS β>0.3	ALL TS	NS β>0.3	NS β>0.3	ALL NS	TS β>0.3	TS β>0.3	ALL TS	NS β>0.3	NS β>0.3	ALL NS	TS β>0.3	TS β>0.3	ALL TS	NS β>0.3	NS β>0.3	ALL NS	TS β>0.3	TS β>0.3	ALL TS	NS β>0.3	NS β>0.3	ALL NS	TS β>0.3	TS β>0.3	ALL TS	NS β>0.3	NS β>0.3	ALL NS	TS β>0.3	TS β>0.3	ALL TS	NS β>0.3	NS β>0.3	ALL NS	TS β>0.3	TS β>0.3	ALL TS	NS β>0.3	NS β>0.3	ALL NS
LIHC	cg03929741	151	226	377	50	0	50	35	1	36	9	0	9	387	0	387	45	0	45	452	2	454	31	0	32	184	0	184	10	0	10	393	2	395	2	0	2	770	6	776	96	0	96
LIHC	cg10376598	194	183	377	50	0	50	36	0	36	9	0	9	387	0	387	45	0	45	453	1	454	31	0	32	184	0	184	10	0	10	395	0	395	2	0	2	776	0	776	96	0	96
LIHC	cg13204512	99	278	377	50	0	50	33	3	36	9	0	9	386	1	387	45	0	45	453	1	454	32	0	32	183	1	184	10	0	10	393	2	395	2	0	2	776	0	776	96	0	96
LIHC	cg16579555	104	273	377	50	0	50	32	4	36	9	0	9	386	1	387	45	0	45	453	1	454	32	0	32	181	3	184	10	0	10	393	2	395	2	0	2	776	0	776	96	0	96
LIHC	cg18028711	150	227	377	50	0	50	33	3	36	9	0	9	385	2	387	45	0	45	453	1	454	32	0	32	184	0	184	10	0	10	373	22	395	2	0	2	755	21	776	96	0	96
LIHC	cg18485193	149	228	377	50	0	50	36	0	36	9	0	9	387	0	387	45	0	45	453	1	454	31	1	32	184	0	184	10	0	10	394	1	395	2	0	2	763	13	776	96	0	96
LIHC	cg18771357	109	268	377	50	0	50	33	3	36	9	0	9	387	0	387	44	1	45	443	11	454	32	0	32	182	2	184	10	0	10	387	8	395	1	1	2	753	23	776	96	0	96
LIHC	cg19306047	174	203	377	50	0	50	36	0	36	9	0	9	387	0	387	45	0	45	454	0	454	31	0	32	184	0	184	10	0	10	395	0	395	2	0	2	776	0	776	96	0	96
LIHC	cg26240185	108	269	377	50	0	50	32	4	36	9	0	9	387	0	387	45	0	45	452	2	454	32	0	32	184	0	184	10	0	10	394	1	395	2	0	2	772	4	776	96	0	96
CHOL	cg02228804	352	25	377	50	0	50	20	16	36	9	0	9	386	1	387	45	0	45	437	17	454	32	0	32	181	3	184	10	0	10	381	14	395	2	0	2	746	30	776	96	6	96
CHOL	cg11094122	344	33	377	50	0	50	18	18	36	9	0	9	374	13	387	45	0	45	437	17	454	32	0	32	178	6	184	10	0	10	390	5	395	2	0	2	727	49	776	96	0	96
CHOL	cg13707768	367	10	377	49	1	50	22	14	36	8	1	9	386	1	387	45	0	45	454	0	454	32	0	32	183	1	184	10	0	10	380	15	395	2	0	2	774	2	776	96	0	96
CHOL	cg18101249	368	9	377	50	0	50	20	16	36	9	0	9	387	0	387	45	0	45	453	1	454	32	0	32	183	1	184	10	0	10	373	22	395	2	0	2	758	18	776	96	0	96
CHOL	cg27146152	339	38	377	50	0	50	14	22	36	9	0	9	384	3	387	45	0	45	451	3	454	32	0	32	179	5	184	10	0	10	391	4	395	2	0	2	727	49	776	96	0	96
CRC	cg14786398	376	1	377	50	0	50	35	0	36	9	0	9	179	208	387	45	0	45	438	16	454	31	0	32	181	2	184	10	0	10	375	15	395	2	0	2	775	0	776	96	0	96
CRC	cg18174928	362	15	377	50	0	50	36	0	36	9	0	9	113	274	387	45	0	45	454	0	454	32	0	32	182	2	184	10	0	10	342	53	395	2	0	2	776	0	776	96	0	96
CRC	cg02390103	358	19	377	50	0	50	36	0	36	9	0	9	97	290	387	40	5	45	453	1	454	32	0	32	184	0	184	10	0	10	358	37	395	1	1	2	775	1	776	96	0	96
CRC	cg17528648	369	8	377	51	0	50	36	0	36	9	0	9	73	314	387	45	0	45	453	1	454	32	0	32	184	0	184	10	0	10	357	38	395	2	0	2	776	0	776	96	0	96
CRC	cg19533530	368	9	377	50	0	50	35	1	36	9	0	9	168	219	387	45	0	45	432	22	454	32	0	32	180	4	184	10	0	10	374	21	395	2	0	2	775	1	776	96	0	96
CRC	cg10157975	376	1	377	50	0	50	36	0	36	9	0	9	176	211	387	45	0	45	449	5	454	32	0	32	182	2	184	10	0	10	368	27	395	2	0	2	775	1	776	96	0	96
CRC	cg07236150	375	2	377	52	0	50	35	1	36	9	0	9	203	184	387	45	0	45	449	5	454	32	0	32	184	0	184	10	0	10	387	8	395	2	0	2	752	24	776	96	0	96
CRC	cg04696193	373	4	377	50	0	50	35	1	36	9	0	9	178	209	387	45	0	45	440	14	454	32	0	32	182	2	184	10	0	10	380	15	395	2	0	2	775	1	776	96	0	96
CRC	cg00552973	374	3	377	50	0	50	35	1	36	9	0	9	131	256	387	45	0	45	443	11	454	32	0	32	184	0	184	10	0	10	382	13	395	2	0	2	720	56	776	96	0	96
CRC	cg00397851	377	0	377	53	0	50	35	1	36	9	0	9	158	229	387	45	0	45	448	6	454	32	0	32	181	3	184	10	0	10	359	36	395	2	0	2	775	1	776	96	0	96
CRC	cg00198436	373	4	377	50	0	50	34	2	36	9	0	9	167	220	387	45	0	45	447	7	454	32	0	32	184	0	184	10	0	10	385	10	395	2	0	2	735	41	776	96	0	96
CRC	cg01325460	376	1	377	50	0	50	36	0	36	9	0	9	180	207	387	45	0	45	439	15	454	32	0	32	182	2	184	10	0	10	377	18	395	2	0	2	776	0	776	96	0	96
CRC	cg01655898	377	0	377	54	0	50	36	0	36	9	0	9	232	155	387	2	43	45	454	0	454	32	0	32	184	0	184	10	0	10	391	4	395	2	0	2	776	0	776	96	0	96
LUAD	cg00907427	373	4	377	50	0	50	34	2	36	9	0	9	373	14	387	45	0	45	187	267	454	0	32	32	181	3	184	10	0	10	386	9	395	2	0	2	755	21	776	94	2	96
LUAD	cg21929771	352	25	377	50	0	50	30	6	36	9	0	9	366	21	387	45	0	45	158	296	454	32	0	32	172	12	184	10	0	10	311	84	395	2	0	2	760	16	776	96	0	96
PAAD	cg01237565	345	32	377	50	0	50	35	1	36	9	0	9	387	0	387	45	0	45	451	3	454	32	0	32	61	123	184	2	8	10	393	2	395	2	0	2	775	1	776	96	0	96
PAAD	cg00955911	368	13	377	50	0	50	31	5	36	9	0	9	276	111	387	45	0	45	421	33	454	32	0	32	61	131	184	4	6	10	330	65	395	1	1	2	663	113	776	92	4	96
STAD	cg08649919	371	6	377	50	0	50	36	0	36	9	0	9	333	54	387	45	0	45	446	8	454	32	0	32	175	9	184	10	0	10	131	264	395	2	0	2	746	30	776	96	0	96
STAD	cg15446670	377	0	377	50	0	50	36	0	36	9	0	9	357	30	387	45	0	45	432	22	454	32	0	32	163	21	184	10	0	10	164	231	395	2	0	2	766	10	776	96	0	96
STAD	cg10999312	360	17	377	50	0	50	33	3	36	9	0	9	334	53	387	45	0	45	454	0	454	32	0	32	166	18	184	10	0	10	189	206	395	1	1	2	694	82	776	96	0	96
STAD	cg23851860	377	0	377	50	0	50	35	1	36	9	0	9	342	45	387	45	0	45	400	54	454	32	0	32	164	20	184	10	0	10	160	235	395	2	0	2	727	49	776	96	0	96
STAD	cg01966465	377	0	377	50	0	50	36	0	36	9	0	9	362	25	387	45	0	45	436	18	454	32	0	32	169	15	184	10	0	10	180	215	395	2	0	2	768	8	776	96	0	96
STAD	cg07540118	377	0	377	50	0	50	35	1	36	9	0	9	342	45	387	45	0	45	412	42	454	32	0	32	164	20	184	10	0	10	176	219	395	2	0	2	727	49	776	96	0	96
STAD	cg22000330	377	0	377	50	0	50	35	1	36	9	0	9	364	23	387	45	0	45	435	19	454	32	0	32	179	5	184	10	0	10	203	192	395	1	1	2	760	16	776	96	0	96
STAD	cg00381411	376	1	377	50	0	50	36	0	36	9	0	9	361	26	387	45	0	45	441	13	454	32	0	32	183	1	184	10	0	10	243	152	395	2	0	2	773	3	776	96	0	96
STAD	cg06622735	376	1	377	50	0	50	36	0	36	9	0	9	372	15	387	45	0	45	454	0	454	32	0	32	183	1	184	10	0	10	203	192	395	2	0	2	776	0	776	96	0	96
STAD	cg12484686	377	0	377	50	0	50	36	0	36	9	0	9	369	18	387	45	0	45	441	13	454	32	0	32	180	4	184	10	0	10	229	166	395	2	0	2	762	14	776	96	0	96
STAD	cg16703576	377	0	377	50	0	50	36	0	36	9	0	9	364	23	387	45	0	45	440	14	454	32	0	32	170	14	184	10	0	10	209	186	395	2	0	2	767	9	776	96	0	96
STAD	cg17284070	376	1	377	50	0	50	36	0	36	9	0	9	366	21	387	45	0	45	454	0	454	32	0	32	182	2	184	10	0	10	192	203	395	2	0	2	776	0	776	96	0	96
STAD	cg27112897	367	10	377	50	0	50	34	2	36	9	0	9	334	53	387	45	0	45	422	32	454	32	0	32	173	11	184	10	0	10	201	194	395	2	0	2	706	70	776	96	0	96
STAD	cg27599958	376	1	377	50	0	50	36	0	36	9	0	9	337	50	387	44	1	45	453	1	454	32	0	32	182	2	184	10	0	10	205	190	395	2	0	2	776	0	776	96	0	96
STAD	cg18542829	377	0	377	50	1	50	36	0	36	9	0	9	356	31	387	45	0	45	428	26	454	32	0	32	153	31	184	10	0	10	156	239	395	2	0	2	765	11	776	96	0	96
BRCA	cg02083938	374	3	377	49	1	50	36	0	36	8	1	9	385	2	387	44	1	45	450	4	454	32	0	32	183	1	184	10	0	10	384	11	395	2	0	2	196	580	776	55	41	96
BRCA	cg02335642	372	5	377	50	0	50	36	0	36	9	0	9	386	1	387	44	1	45	451	3	454	32	0	32	182	2	184	10	0	10	384	11	395	2	0	2	170	606	776	19	77	96
BRCA	cg02435495	369	8	377	50	0	50	36	0	36	9	0	9	386	1	387	45	0	45	442	12	454	32	0	32	182	2	184	10	0	10	385	10	395	2	0	2	286	490	776	95	1	96
BRCA	cg16005540	359	18	377	49	1	50	35	1	36	9	0	9	382	5	387	45	0	45	441	13	454	32	0	32	184	0	184	10	0	10	393	2	395	2	0	2	341	435	776	96	0	96
BRCA	cg17652435	375	2	377	50	0	50	36	0	36	9	0	9	387	0	387	45	0	45	444	10	454	32	0	32	183	1	184	10	0	10	391	4	395	2	0	2	257	519	776	96	0	96
BRCA	cg23762633	375	2	377	50	0	50	35	1	36	9	0	9	384	3	387	45	0	45	438	16	454	32	0	32	181	3	184	10	0	10	383	12	395	2	0	2	221	555	776	86	10	96
BRCA	cg01456571	377	0	377	50	0	50	36	0	36	9	0	9	386	1	387	45	0	45	447	7	454	32	0	32	181	3	184	10	0	10	385	10	395	2	0	2	429	347	776	96	0	96
BRCA	cg01793179	377	0	377	50	0	50	36	0	36	9	0	9	353	34	387	45	0	45	449	5	454	32	0	32	183	1	184	10	0	10	360	35	395	2	0	2	394	382	776	95	1	96
BRCA	cg02085210	376	1	377	50	0	50	36	0	36	9	0	9	387	0	387	45	0	45	448	6	454	32	0	32	183	1	184	10	0	10	392	3	395	2	0	2	396	380	776	94	2	96
BRCA	cg09463047	365	12	377	50	0	50	36	0	36	9	0	9	385	2	387	45	0	45	441	13	454	32	0	32	184	0	184	10	0	10	382	13	395	2	0	2	475	301	776	94	2	96
BRCA	cg09679923	377	0	377	50	0	50	36	0	36	9	0	9	387	0	387	45	0	45	448	6	454	32	0	32	184	0	184	10	0	10	394	1	395	2	0	2	394	382	776	96	0	96
BRCA	cg09923107	373	4	377	50	0	50	36	0	36	9	0	9	375	12	387	45	0	45	446	8	454	32	0	32	176	8	184	7	3	10	388	7	395	2	0	2	361	415	776	95	1	96
BRCA	cg10964421	377	0	377	50	0	50	36	0	36	9	0	9	386	1	387	45	0	45	449	5	454	32	0	32	181	3	184	10	0	10	389	6	395	2	0	2	405	371	776	96	0	96
BRCA	cg11199869	343	34	377	50	0	50	32	4	36	9	0	9	380	7	387	45	0	45	440	14	454	32	0	32	181	3	184	10	0	10	372	23	395	2	0	2	345	431	776	82	14	96
BRCA	cg11495854	369	8	377	50	0	50	36	0	36	9	0	9	387	0	387	45	0	45	454	0	454	32	0	32	184	0	184	10	0	10	395	0	395	2	0	2	445	331	776	95	1	96
BRCA	cg18565473	373	4	377	50	0	50	36	0	36	9	0	9	387	0	387	45	0	45	441	13	454	32	0	32	184	0	184	10	0	10	395	0	395	2	0	2	370	406	776	96	0	96
BRCA	cg22783363	377	0	377	50	0	50	36	0	36	9	0	9	386	1	387	45	0	45	445	9	454	32	0	32	181	3	184	10	0	10	385	10	395	2	0	2	320	456	776	95	1	96
BRCA	cg23051664	376	1	377	50	0	50	36	0	36	9	0	9	386	1	387	45	0	45	449	5	454	32	0	32	181	3	184	10	0	10	392	3	395	2	0	2	433	343	776	96	0	96
BRCA	cg24797187	365	12	377	50	0	50	36	0	36	9	0	9	387	0	387	45	0	45	451	3	454	32	0	32	184	0	184	10	0	10	393	2	395	2	0	2	378	398	776	95	1	96
BRCA	cg25147193	371	6	377	50	0	50	35	1	36	9	0	9	387	0	387	45	0	45	446	8	454	32	0	32	184	0	184	10	0	10	394	1	395	2	0	2	445	331	776	96	0	96
BRCA	cg27072012	365	12	377	50	0	50	36	0	36	9	0	9	386	1	387	45	0	45	428	26	454	32	0	32	182	2	184	10	0	10	394	1	395	2	0	2	336	440	776	90	6	96

## Sheet: Supplementary Table 5
Supplementary Table 5: The best probes from non-clustered approach. Primary cancer sensitivity, primary cancer specificity, all tumor samples specificity and all samples specificity were calculated.
Abbreviations: LIHC, liver hepatocellular carcinoma; CHOL, cholangiocarcinoma; CRC, colorectal carcinoma; LUAD, lung adenocarcinoma; PAAD, pancreas adenocarcinoma; STAD, stomach adenocarcinoma; BRCA, breast invasive carcinoma; No., number of samples; NT, normal tissue; β, beta value; TS, tumor samples; Sens., Sensitivity; Spec., Specificity.
Non-clustered approach
Cancer type	Probe	Primary cancer								All tumor samples				All samples
		No. TS β<0.3	No. TS β>0.3	No. all TS	No. NT β<0.3	No. NT β>0.3	No. all NT	Sens.	Spec.	No. other TS β<0.3	No. other TS β>0.3	No. all TS	Spec.	No. other β<0.3	No. other β>0.3	No. all TS and NT	Spec.
LIHC	cg03929741	151	226	377	50	0	50	0.599	1000	2598	11	2609	0.996	2842	11	2853	0.996
LIHC	cg10376598	194	183	377	50	0	50	0.485	1000	2608	1	2609	1000	2852	1	2853	1000
LIHC	cg13204512	99	278	377	50	0	50	0.737	1000	2601	8	2609	0.997	2845	8	2853	0.997
LIHC	cg16579555	104	273	377	50	0	50	0.724	1000	2598	11	2609	0.996	2842	11	2853	0.996
LIHC	cg18028711	150	227	377	50	0	50	0.602	1000	2560	49	2609	0.981	2804	49	2853	0.983
LIHC	cg18485193	149	228	377	50	0	50	0.605	1000	2594	15	2609	0.994	2837	16	2853	0.994
LIHC	cg18771357	109	268	377	50	0	50	0.711	1000	2562	47	2609	0.982	2804	49	2853	0.983
LIHC	cg19306047	174	203	377	50	0	50	0.538	1000	2609	0	2609	1000	2853	0	2853	1000
LIHC	cg26240185	108	269	377	50	0	50	0.714	1000	2598	11	2609	0.996	2842	11	2853	0.996
CHOL	cg02228804	23	13	36	9	0	9	0.361	1000	2519	90	2609	0.966	2757	96	2853	0.966
CHOL	cg11094122	18	18	36	9	0	9	0.500	1000	2486	123	2609	0.953	2730	123	2853	0.957
CHOL	cg13707768	22	14	36	7	2	9	0.389	0.778	2580	29	2609	0.989	2819	32	2853	0.989
CHOL	cg18101249	20	16	36	9	0	9	0.444	1000	2558	51	2609	0.980	2802	51	2853	0.982
CHOL	cg27146152	14	22	36	9	0	9	0.611	1000	2507	102	2609	0.961	2751	102	2853	0.964
CRC	cg14786398	179	208	387	45	0	45	0.537	1000	2575	34	2609	0.987	2819	34	2853	0.988
CRC	cg18174928	113	274	387	45	0	45	0.708	1000	2539	70	2609	0.973	2783	70	2853	0.975
CRC	cg02390103	97	290	387	40	5	45	0.749	0.889	2551	58	2609	0.978	2784	64	2853	0.978
CRC	cg17528648	73	314	387	45	0	45	0.811	1000	2562	47	2609	0.982	2806	47	2853	0.984
CRC	cg19533530	168	219	387	45	0	45	0.566	1000	2551	58	2609	0.978	2795	58	2853	0.980
CRC	cg10157975	176	211	387	45	0	45	0.545	1000	2573	36	2609	0.986	2817	36	2853	0.987
CRC	cg07236150	203	184	387	45	0	45	0.475	1000	2569	40	2609	0.985	2813	40	2853	0.986
CRC	cg04696193	178	209	387	45	0	45	0.540	1000	2572	37	2609	0.986	2816	37	2853	0.987
CRC	cg00552973	131	256	387	45	0	45	0.661	1000	2525	84	2609	0.968	2769	84	2853	0.971
CRC	cg00397851	158	229	387	45	0	45	0.592	1000	2562	47	2609	0.982	2806	47	2853	0.984
CRC	cg00198436	167	220	387	45	0	45	0.568	1000	2545	64	2609	0.975	2789	64	2853	0.978
CRC	cg01325460	180	207	387	45	0	45	0.535	1000	2573	36	2609	0.986	2817	36	2853	0.987
CRC	cg01655898	232	155	387	2	43	45	0.401	0.044	2605	4	2609	0.998	2763	47	2853	0.983
LUAD	cg00907427	187	267	454	0	32	32	0.588	0.000	2556	53	2609	0.980	2734	87	2853	0.969
LUAD	cg21929771	158	296	454	32	0	32	0.652	1000	2445	164	2609	0.937	2689	164	2853	0.943
PAAD	cg01237565	61	123	184	2	8	10	0.668	0.200	2570	39	2609	0.985	2798	47	2853	0.983
PAAD	cg00955911	53	131	184	4	6	10	0.712	0.400	2269	340	2609	0.870	2496	351	2853	0.877
STAD	cg08649919	131	264	395	2	0	2	0.668	1000	2609	0	2609	1000	2853	0	2853	1000
STAD	cg15446670	164	231	395	2	0	2	0.585	1000	2502	107	2609	0.959	2746	107	2853	0.962
STAD	cg10999312	189	206	395	1	1	2	0.522	0.500	2526	83	2609	0.968	2768	84	2853	0.971
STAD	cg23851860	160	235	395	2	0	2	0.595	1000	2436	173	2609	0.934	2680	173	2853	0.939
STAD	cg01966465	180	215	395	2	0	2	0.544	1000	2440	169	2609	0.935	2684	169	2853	0.941
STAD	cg07540118	176	219	395	2	0	2	0.554	1000	2543	66	2609	0.975	2787	66	2853	0.977
STAD	cg22000330	203	192	395	1	1	2	0.486	0.500	2452	157	2609	0.940	2694	158	2853	0.945
STAD	cg00381411	243	152	395	2	0	2	0.385	1000	2545	64	2609	0.975	2789	64	2853	0.978
STAD	cg06622735	203	192	395	2	0	2	0.486	1000	2565	44	2609	0.983	2809	44	2853	0.985
STAD	cg12484686	229	166	395	2	0	2	0.420	1000	2592	17	2609	0.993	2836	17	2853	0.994
STAD	cg16703576	209	186	395	2	0	2	0.471	1000	2560	49	2609	0.981	2804	49	2853	0.983
STAD	cg17284070	192	203	395	2	0	2	0.514	1000	2549	60	2609	0.977	2793	60	2853	0.979
STAD	cg27112897	201	194	395	2	0	2	0.491	1000	2585	24	2609	0.991	2829	24	2853	0.992
STAD	cg27599958	205	190	395	2	0	2	0.481	1000	2431	178	2609	0.932	2675	178	2853	0.938
STAD	cg18542829	156	239	395	2	0	2	0.605	1000	2609	0	2609	1000	2853	0	2853	1000
BRCA	cg02083938	195	580	776	55	41	96	0.748	0.573	2609	0	2609	1000	2771	41	2853	0.985
BRCA	cg02335642	169	606	776	19	77	96	0.782	0.198	2588	21	2609	0.992	2675	101	2853	0.964
BRCA	cg02435495	286	490	776	95	1	96	0.631	0.990	2587	22	2609	0.992	2828	24	2853	0.992
BRCA	cg16005540	340	435	776	96	0	96	0.561	1000	2576	33	2609	0.987	2820	33	2853	0.988
BRCA	cg17652435	257	519	776	96	0	96	0.669	1000	2570	39	2609	0.985	2813	40	2853	0.986
BRCA	cg23762633	221	555	776	86	10	96	0.715	0.896	2592	17	2609	0.993	2816	27	2853	0.991
BRCA	cg01456571	428	347	776	96	0	96	0.448	1000	2609	0	2609	1000	2853	0	2853	1000
BRCA	cg01793179	393	382	776	95	1	96	0.493	0.990	2588	21	2609	0.992	2830	22	2853	0.992
BRCA	cg02085210	395	380	776	94	2	96	0.490	0.979	2534	75	2609	0.971	2774	77	2853	0.973
BRCA	cg09463047	474	301	776	94	2	96	0.388	0.979	2598	11	2609	0.996	2838	13	2853	0.995
BRCA	cg09679923	393	382	776	96	0	96	0.493	1000	2569	40	2609	0.985	2813	40	2853	0.986
BRCA	cg09923107	360	415	776	95	1	96	0.535	0.990	2602	7	2609	0.997	2844	8	2853	0.997
BRCA	cg10964421	404	371	776	96	0	96	0.479	1000	2570	39	2609	0.985	2811	42	2853	0.985
BRCA	cg11199869	344	431	776	82	14	96	0.556	0.854	2594	15	2609	0.994	2810	29	2853	0.990
BRCA	cg11495854	444	331	776	95	1	96	0.427	0.990	2524	85	2609	0.967	2766	86	2853	0.970
BRCA	cg18565473	369	406	776	96	0	96	0.524	1000	2601	8	2609	0.997	2845	8	2853	0.997
BRCA	cg22783363	319	456	776	95	1	96	0.588	0.990	2592	17	2609	0.993	2834	18	2853	0.994
BRCA	cg23051664	432	343	776	96	0	96	0.443	1000	2586	23	2609	0.991	2830	23	2853	0.992
BRCA	cg24797187	377	398	776	95	1	96	0.514	0.990	2596	13	2609	0.995	2838	14	2853	0.995
BRCA	cg25147193	444	331	776	96	0	96	0.427	1000	2592	17	2609	0.993	2836	17	2853	0.994
BRCA	cg27072012	335	440	776	90	6	96	0.568	0.938	2593	16	2609	0.994	2825	22	2853	0.992

## Sheet: Supplementary Table 6
Supplementary Table 6: Candidate probes, their mean beta values for each cancer type and the results of DMR analyses from the clustered approach.
Abbreviations: LIHC, liver hepatocellular carcinoma; CHOL, cholangiocarcinoma; CRC, colorectal carcinoma; LUAD, lung adenocarcinoma; PAAD, pancreas adenocarcinoma; STAD, stomach adenocarcinoma; BRCA, breast invasive carcinoma.
Cancer type and assigned cluster	Probe	mean.LIHC.MC1	mean.CHOL.MC1	mean.LIHC.MC1.minus.mean.CHOL.MC1	p.value.LIHC.MC1.CHOL.MC1	p.value.adj.LIHC.MC1.CHOL.MC1	status	mean.LIHC.MC1	mean.CHOL.MC2	mean.LIHC.MC1.minus.mean.CHOL.MC2	p.value.LIHC.MC1.CHOL.MC2	p.value.adj.LIHC.MC1.CHOL.MC2	status	mean.LIHC.MC1	mean.CHOL.MC3	mean.LIHC.MC1.minus.mean.CHOL.MC3	p.value.LIHC.MC1.CHOL.MC3	p.value.adj.LIHC.MC1.CHOL.MC3	status	mean.LIHC.MC1	mean.CHOL.MC4	mean.LIHC.MC1.minus.mean.CHOL.MC4	p.value.LIHC.MC1.CHOL.MC4	p.value.adj.LIHC.MC1.CHOL.MC4	status	mean.LIHC.MC2	mean.CHOL.MC1	mean.LIHC.MC2.minus.mean.CHOL.MC1	p.value.LIHC.MC2.CHOL.MC1	p.value.adj.LIHC.MC2.CHOL.MC1	status	mean.LIHC.MC2	mean.CHOL.MC2	mean.LIHC.MC2.minus.mean.CHOL.MC2	p.value.LIHC.MC2.CHOL.MC2	p.value.adj.LIHC.MC2.CHOL.MC2	status	mean.LIHC.MC2	mean.CHOL.MC3	mean.LIHC.MC2.minus.mean.CHOL.MC3	p.value.LIHC.MC2.CHOL.MC3	p.value.adj.LIHC.MC2.CHOL.MC3	status	mean.LIHC.MC2	mean.CHOL.MC4	mean.LIHC.MC2.minus.mean.CHOL.MC4	p.value.LIHC.MC2.CHOL.MC4	p.value.adj.LIHC.MC2.CHOL.MC4	status
LIHC MC1-MC6	cg25330243	0.383521982435647	0.110827650367264	0.272694332068383	0.00248465288678247	0.0139848299867862	Hypermethylated	0.383521982435647	0.0544792750263329	0.329042707409314	0.000807973920501753	0.00912893432497343	Hypermethylated	0.383521982435647	0.0502399059466595	0.333282076488988	0.000276359144878976	0.00442003160533082	Hypermethylated	0.383521982435647	0.100322624118367	0.28319935831728	0.00113737351804833	0.00826577967838879	Hypermethylated	0.426572432972145	0.110827650367264	0.315744782604881	0.000178961177387702	0.00261724171373973	Hypermethylated	0.426572432972145	0.0544792750263329	0.372093157945812	0.0000708807642959874	0.00133679749684401	Hypermethylated	0.426572432972145	0.0502399059466595	0.376332527025486	0.0000271767182179975	0.000492860000245551	Hypermethylated	0.426572432972145	0.100322624118367	0.326249808853778	0.000420196237177328	0.00276011270763881	Hypermethylated
		mean.LIHC.MC1	mean.CHOL.MC1	mean.LIHC.MC1.minus.mean.CHOL.MC1	p.value.LIHC.MC1.CHOL.MC1	p.value.adj.LIHC.MC1.CHOL.MC1	status	mean.LIHC.MC1	mean.CHOL.MC2	mean.LIHC.MC1.minus.mean.CHOL.MC2	p.value.LIHC.MC1.CHOL.MC2	p.value.adj.LIHC.MC1.CHOL.MC2	status	mean.LIHC.MC1	mean.CHOL.MC3	mean.LIHC.MC1.minus.mean.CHOL.MC3	p.value.LIHC.MC1.CHOL.MC3	p.value.adj.LIHC.MC1.CHOL.MC3	status	mean.LIHC.MC1	mean.CHOL.MC4	mean.LIHC.MC1.minus.mean.CHOL.MC4	p.value.LIHC.MC1.CHOL.MC4	p.value.adj.LIHC.MC1.CHOL.MC4	status	mean.BRCA.MC1	mean.LIHC.MC1	mean.BRCA.MC1.minus.mean.LIHC.MC1	p.value.BRCA.MC1.LIHC.MC1	p.value.adj.BRCA.MC1.LIHC.MC1	status	mean.BRCA.MC2	mean.LIHC.MC1	mean.BRCA.MC2.minus.mean.LIHC.MC1	p.value.BRCA.MC2.LIHC.MC1	p.value.adj.BRCA.MC2.LIHC.MC1	status	mean.BRCA.MC3	mean.LIHC.MC1	mean.BRCA.MC3.minus.mean.LIHC.MC1	p.value.BRCA.MC3.LIHC.MC1	p.value.adj.BRCA.MC3.LIHC.MC1	status	mean.BRCA.MC4	mean.LIHC.MC1	mean.BRCA.MC4.minus.mean.LIHC.MC1	p.value.BRCA.MC4.LIHC.MC1	p.value.adj.BRCA.MC4.LIHC.MC1	status
LIHC MC1	cg04012924	0.35102349415112	0.0864343987165748	0.264589095434545	0.000116490269265345	0.00171413699046579	Hypermethylated	0.35102349415112	0.020773653273928	0.330249840877192	0.0000340194860973388	0.00231950777692171	Hypermethylated	0.35102349415112	0.0804174426482974	0.270606051502823	0.00063069096994793	0.00713472089436477	Hypermethylated	0.35102349415112	0.0233174270113354	0.327706067139785	0.000151559146334838	0.00260632481292744	Hypermethylated	0.0247341951492826	0.35102349415112	-0.326289299001837	6.75843e-14	2.87096e-12	Hypermethylated	0.0265836725009757	0.35102349415112	-0.324439821650144	3.72656e-12	1.62503e-10	Hypermethylated	0.0236878373961794	0.35102349415112	-0.327335656754941	4.57359e-11	1.29894e-09	Hypermethylated	0.0209701293532665	0.35102349415112	-0.330053364797854	1.17763e-12	5.73335e-11	Hypermethylated
		mean.LIHC.MC2	mean.CHOL.MC1	mean.LIHC.MC2.minus.mean.CHOL.MC1	p.value.LIHC.MC2.CHOL.MC1	p.value.adj.LIHC.MC2.CHOL.MC1	status	mean.LIHC.MC2	mean.CHOL.MC2	mean.LIHC.MC2.minus.mean.CHOL.MC2	p.value.LIHC.MC2.CHOL.MC2	p.value.adj.LIHC.MC2.CHOL.MC2	status	mean.LIHC.MC2	mean.CHOL.MC3	mean.LIHC.MC2.minus.mean.CHOL.MC3	p.value.LIHC.MC2.CHOL.MC3	p.value.adj.LIHC.MC2.CHOL.MC3	status	mean.LIHC.MC2	mean.CHOL.MC4	mean.LIHC.MC2.minus.mean.CHOL.MC4	p.value.LIHC.MC2.CHOL.MC4	p.value.adj.LIHC.MC2.CHOL.MC4	status	mean.BRCA.MC1	mean.LIHC.MC2	mean.BRCA.MC1.minus.mean.LIHC.MC2	p.value.BRCA.MC1.LIHC.MC2	p.value.adj.BRCA.MC1.LIHC.MC2	status	mean.BRCA.MC2	mean.LIHC.MC2	mean.BRCA.MC2.minus.mean.LIHC.MC2	p.value.BRCA.MC2.LIHC.MC2	p.value.adj.BRCA.MC2.LIHC.MC2	status	mean.BRCA.MC3	mean.LIHC.MC2	mean.BRCA.MC3.minus.mean.LIHC.MC2	p.value.BRCA.MC3.LIHC.MC2	p.value.adj.BRCA.MC3.LIHC.MC2	status	mean.BRCA.MC4	mean.LIHC.MC2	mean.BRCA.MC4.minus.mean.LIHC.MC2	p.value.BRCA.MC4.LIHC.MC2	p.value.adj.BRCA.MC4.LIHC.MC2	status
LIHC MC2	cg19306047	0.35276200864377	0.0342616891227391	0.318500319521031	0.00269561283870574	0.0156245335989219	Hypermethylated	0.35276200864377	0.0300651039240035	0.322696904719766	0.00382773212615484	0.0162134213153235	Hypermethylated	0.35276200864377	0.0312584516920986	0.321503556951671	0.00191744818922121	0.00855841855289491	Hypermethylated	0.35276200864377	0.0250688456597763	0.327693162983994	0.00129032255789878	0.00593779842952726	Hypermethylated	0.0218453299294134	0.35276200864377	-0.330916678714356	3.07878e-05	0.000418184	Hypermethylated	0.0214965540107	0.35276200864377	-0.33126545463307	0.000153258	0.00227872	Hypermethylated	0.0224825200493204	0.35276200864377	-0.330279488594449	0.0189837	0.276713	Hypermethylated	0.021181502926115	0.35276200864377	-0.331580505717655	7.80211e-05	0.00114906	Hypermethylated
		mean.LIHC.MC2	mean.CHOL.MC1	mean.LIHC.MC2.minus.mean.CHOL.MC1	p.value.LIHC.MC2.CHOL.MC1	p.value.adj.LIHC.MC2.CHOL.MC1	status	mean.LIHC.MC2	mean.CHOL.MC2	mean.LIHC.MC2.minus.mean.CHOL.MC2	p.value.LIHC.MC2.CHOL.MC2	p.value.adj.LIHC.MC2.CHOL.MC2	status	mean.LIHC.MC2	mean.CHOL.MC3	mean.LIHC.MC2.minus.mean.CHOL.MC3	p.value.LIHC.MC2.CHOL.MC3	p.value.adj.LIHC.MC2.CHOL.MC3	status	mean.LIHC.MC2	mean.CHOL.MC4	mean.LIHC.MC2.minus.mean.CHOL.MC4	p.value.LIHC.MC2.CHOL.MC4	p.value.adj.LIHC.MC2.CHOL.MC4	status	mean.BRCA.MC1	mean.LIHC.MC2	mean.BRCA.MC1.minus.mean.LIHC.MC2	p.value.BRCA.MC1.LIHC.MC2	p.value.adj.BRCA.MC1.LIHC.MC2	status	mean.BRCA.MC2	mean.LIHC.MC2	mean.BRCA.MC2.minus.mean.LIHC.MC2	p.value.BRCA.MC2.LIHC.MC2	p.value.adj.BRCA.MC2.LIHC.MC2	status	mean.BRCA.MC3	mean.LIHC.MC2	mean.BRCA.MC3.minus.mean.LIHC.MC2	p.value.BRCA.MC3.LIHC.MC2	p.value.adj.BRCA.MC3.LIHC.MC2	status	mean.BRCA.MC4	mean.LIHC.MC2	mean.BRCA.MC4.minus.mean.LIHC.MC2	p.value.BRCA.MC4.LIHC.MC2	p.value.adj.BRCA.MC4.LIHC.MC2	status
LIHC MC2	cg02977761	0.318659673366425	0.024750143099717	0.293909530266708	3.07409e+08	0.000296765625700536	Hypermethylated	0.318659673366425	0.0216229160865551	0.29703675727987	0.0000251336303524854	0.000961533581250393	Hypermethylated	0.318659673366425	0.026775330915337	0.291884342451089	0.0000219425396436575	0.000444491133883017	Hypermethylated	0.318659673366425	0.0201613104504343	0.298498362915991	0.0000215761526475317	0.000765768945996719	Hypermethylated	0.0291427665577583	0.318659673366425	-0.289516906808667	3.13793e-09	8.43121e-08	Hypermethylated	0.0309708959497222	0.318659673366425	-0.287688777416703	1.2743e-07	3.1015e-06	Hypermethylated	0.0284362957482384	0.318659673366425	-0.290223377618187	4.43259e-07	1.38721e-05	Hypermethylated	0.0338535065195283	0.318659673366425	-0.284806166846897	1.12768e-05	0.000191463	Hypermethylated
LIHC MC2	cg04012924	0.354088690510964	0.0864343987165748	0.267654291794389	0.0000836713249433105	0.00163664204268894	Hypermethylated	0.354088690510964	0.020773653273928	0.333315037237036	9.13402e+08	0.000947925821893744	Hypermethylated	0.354088690510964	0.0804174426482974	0.273671247862667	0.000168655425282655	0.00146773245979054	Hypermethylated	0.354088690510964	0.0233174270113354	0.330771263499628	0.0000171251107335531	0.000765768945996719	Hypermethylated	0.0247341951492826	0.354088690510964	-0.329354495361681	1.35947e-14	1.56765e-12	Hypermethylated	0.0265836725009757	0.354088690510964	-0.327505018009988	2.44335e-13	2.97923e-11	Hypermethylated	0.0236878373961794	0.354088690510964	-0.330400853114784	3.41302e-12	4.84224e-10	Hypermethylated	0.0209701293532665	0.354088690510964	-0.333118561157697	1.84083e-13	4.50143e-11	Hypermethylated
LIHC MC2	cg05569109	0.251491725409902	0.016927103040033	0.234564622369869	2.16277e+08	0.000263051602393864	Hypermethylated	0.251491725409902	0.0172663527179828	0.234225372691919	0.0000708807642959874	0.00133679749684401	Hypermethylated	0.251491725409902	0.0161844598597719	0.23530726555013	9.82508e+08	0.000324829278320608	Hypermethylated	0.251491725409902	0.0155042329718507	0.235987492438051	0.0000171251107335531	0.000765768945996719	Hypermethylated	0.0404457528500807	0.251491725409902	-0.211045972559821	0.0055781	0.0550056	Hypermethylated	0.0199856024900431	0.251491725409902	-0.231506122919859	2.49451e-05	0.000416599	Hypermethylated	0.0237964485875862	0.251491725409902	-0.227695276822316	6.89955e-05	0.00145811	Hypermethylated	0.0243325006841314	0.251491725409902	-0.227159224725771	0.000741387	0.0094183	Hypermethylated
LIHC MC2	cg10376598	0.305575618550361	0.0433970765492683	0.262178542001093	0.00860887462313049	0.0350384069197919	Hypermethylated	0.305575618550361	0.0395287605723234	0.266046857978038	0.0113546521019678	0.0359047078070949	Hypermethylated	0.305575618550361	0.0419977423329996	0.263577876217362	0.00541578405637679	0.0190458747127742	Hypermethylated	0.305575618550361	0.0325799731915858	0.272995645358776	0.00290290389258778	0.010754327108696	Hypermethylated	0.0273985063598239	0.305575618550361	-0.278177112190538	2.29608e-05	0.000274636	Hypermethylated	0.026409269231846	0.305575618550361	-0.279166349318515	0.000228767	0.00331678	Hypermethylated	0.0278995066721318	0.305575618550361	-0.27767611187823	0.140216	1.79793	Hypermethylated	0.0257788352307513	0.305575618550361	-0.27979678331961	7.59763e-05	0.00112106	Hypermethylated
LIHC MC2	cg11911399	0.282861496847606	0.0317734222307367	0.25108807461687	0.000134111719719153	0.00217985932591666	Hypermethylated	0.282861496847606	0.0339326004524639	0.248928896395143	0.00206433565377028	0.0104226320690674	Hypermethylated	0.282861496847606	0.0321122966855484	0.250749200162058	0.000457229468337558	0.00294556188208529	Hypermethylated	0.282861496847606	0.0258390110869838	0.257022485760623	0.0000708807642959874	0.00102068045125522	Hypermethylated	0.0419550644276657	0.282861496847606	-0.240906432419941	289.667	1575.55	Hypermethylated	0.0416228265459187	0.282861496847606	-0.241238670301688	207.546	12379.4	Hypermethylated	0.0393225626709327	0.282861496847606	-0.243538934176674	347.787	2741.18	Hypermethylated	0.0377853647562685	0.282861496847606	-0.245076132091338	89.0349	584.313	Hypermethylated
LIHC MC2	cg14154651	0.248647674816079	0.0317246236365671	0.216923051179512	0.000960134224616875	0.00775140086430692	Hypermethylated	0.248647674816079	0.0305597515637975	0.218087923252281	0.00129032255789878	0.00752670890423633	Hypermethylated	0.248647674816079	0.0337416418045794	0.214906033011499	0.00191744818922121	0.00855841855289491	Hypermethylated	0.248647674816079	0.0232998918867185	0.22534778292936	0.000143720279617263	0.00144337120356124	Hypermethylated	0.0206305608409721	0.248647674816079	-0.228017113975107	3.55014e-12	1.80347e-10	Hypermethylated	0.0220164590514406	0.248647674816079	-0.226631215764638	1.03119e-10	4.94181e-10	Hypermethylated	0.0205322871031161	0.248647674816079	-0.228115387712963	4.5915e-11	4.01844e-09	Hypermethylated	0.0242847081074649	0.248647674816079	-0.224362966708614	3.15057e-07	7.10391e-06	Hypermethylated
LIHC MC2	cg17942573	0.245549007674825	0.0163335985500674	0.229215409124757	0.0000294483248886609	0.000896622668518958	Hypermethylated	0.245549007674825	0.0153034790105164	0.230245528664308	0.00101341129196847	0.00639657843048251	Hypermethylated	0.245549007674825	0.0221895912803865	0.223359416394438	0.00048562775438941	0.00307764519196632	Hypermethylated	0.245549007674825	0.0139534556508608	0.231595552023964	0.000108688199102791	0.00124795823006034	Hypermethylated	0.0281089282238395	0.245549007674825	-0.217440079450985	0.020295	0.18475	Hypermethylated	0.0182074718838333	0.245549007674825	-0.227341535790991	2.50132	21.2742	Hypermethylated	0.0215882577793213	0.245549007674825	-0.223960749895503	0.0022983	0.0384056	Hypermethylated	0.0188025323163987	0.245549007674825	-0.226746475358426	0.672347	447.851	Hypermethylated
LIHC MC2	cg18354742	0.299459034415976	0.0198405641211289	0.279618470294847	0.000224628145820229	0.003024272019603	Hypermethylated	0.299459034415976	0.0194930260890111	0.279966008326965	0.00136970471321638	0.00784010128064238	Hypermethylated	0.299459034415976	0.0198549838651224	0.279604050550854	0.000381057925202442	0.00258483120010203	Hypermethylated	0.299459034415976	0.013426819567777	0.286032214848199	0.0000761684722363323	0.00105294463245966	Hypermethylated	0.0150379170630815	0.299459034415976	-0.284421117352895	4.34436e-08	9.49205e-08	Hypermethylated	0.015658821139131	0.299459034415976	-0.283800213276845	9.9132e-06	0.000176195	Hypermethylated	0.0145173862112396	0.299459034415976	-0.284941648204737	5.7878e-07	1.76878e-05	Hypermethylated	0.0195537109061528	0.299459034415976	-0.279905323509823	0.00223123	0.0264027	Hypermethylated
LIHC MC2	cg19306047	0.35276200864377	0.0342616891227391	0.318500319521031	0.00269561283870574	0.0156245335989219	Hypermethylated	0.35276200864377	0.0300651039240035	0.322696904719766	0.00382773212615484	0.0162134213153235	Hypermethylated	0.35276200864377	0.0312584516920986	0.321503556951671	0.00191744818922121	0.00855841855289491	Hypermethylated	0.35276200864377	0.0250688456597763	0.327693162983994	0.00129032255789878	0.00593779842952726	Hypermethylated	0.0218453299294134	0.35276200864377	-0.330916678714356	3.07878e-05	0.000418184	Hypermethylated	0.0214965540107	0.35276200864377	-0.33126545463307	0.000153258	0.00227872	Hypermethylated	0.0224825200493204	0.35276200864377	-0.330279488594449	0.0189837	0.276713	Hypermethylated	0.021181502926115	0.35276200864377	-0.331580505717655	7.80211e-05	0.00114906	Hypermethylated
		mean.LIHC.MC3	mean.CHOL.MC1	mean.LIHC.MC3.minus.mean.CHOL.MC1	p.value.LIHC.MC3.CHOL.MC1	p.value.adj.LIHC.MC3.CHOL.MC1	status	mean.LIHC.MC3	mean.CHOL.MC2	mean.LIHC.MC3.minus.mean.CHOL.MC2	p.value.LIHC.MC3.CHOL.MC2	p.value.adj.LIHC.MC3.CHOL.MC2	status	mean.LIHC.MC3	mean.CHOL.MC3	mean.LIHC.MC3.minus.mean.CHOL.MC3	p.value.LIHC.MC3.CHOL.MC3	p.value.adj.LIHC.MC3.CHOL.MC3	status	mean.LIHC.MC3	mean.CHOL.MC4	mean.LIHC.MC3.minus.mean.CHOL.MC4	p.value.LIHC.MC3.CHOL.MC4	p.value.adj.LIHC.MC3.CHOL.MC4	status	mean.BRCA.MC1	mean.LIHC.MC3	mean.BRCA.MC1.minus.mean.LIHC.MC3	p.value.BRCA.MC1.LIHC.MC3	p.value.adj.BRCA.MC1.LIHC.MC3	status	mean.BRCA.MC2	mean.LIHC.MC3	mean.BRCA.MC2.minus.mean.LIHC.MC3	p.value.BRCA.MC2.LIHC.MC3	p.value.adj.BRCA.MC2.LIHC.MC3	status	mean.BRCA.MC3	mean.LIHC.MC3	mean.BRCA.MC3.minus.mean.LIHC.MC3	p.value.BRCA.MC3.LIHC.MC3	p.value.adj.BRCA.MC3.LIHC.MC3	status	mean.BRCA.MC4	mean.LIHC.MC3	mean.BRCA.MC4.minus.mean.LIHC.MC3	p.value.BRCA.MC4.LIHC.MC3	p.value.adj.BRCA.MC4.LIHC.MC3	status
LIHC MC3	cg01362570	0.396398432226326	0.0364023116606026	0.359996120565723	1.86571e+08	0.000107721583076163	Hypermethylated	0.396398432226326	0.0379069857304683	0.358491446495858	0.00003299395559898	0.000375759138881051	Hypermethylated	0.396398432226326	0.0356697732756044	0.360728658950721	8.87942e+08	0.0000999360287224685	Hypermethylated	0.396398432226326	0.0347074083231663	0.36169102390316	0.000017785892432948	0.000230694782035375	Hypermethylated	0.0307782686634643	0.396398432226326	-0.365620163562862	1.20684e-14	6.01913e-13	Hypermethylated	0.0301243467191389	0.396398432226326	-0.366274085507187	1.2673e-13	3.9058e-12	Hypermethylated	0.0281151159595724	0.396398432226326	-0.368283316266753	2.42452e-14	2.43284e-10	Hypermethylated	0.0295595883358037	0.396398432226326	-0.366838843890522	1.46595e-12	3.36718e-14	Hypermethylated
LIHC MC3	cg02362385	0.396946280499554	0.0386638703895378	0.358282410110016	0.00154460327673951	0.00649927351066176	Hypermethylated	0.396946280499554	0.037480948716828	0.359465331782726	0.00283178276193927	0.00951446621987346	Hypermethylated	0.396946280499554	0.0387835193193672	0.358162761180187	0.000907174770704613	0.00357858659980426	Hypermethylated	0.396946280499554	0.0294292424216551	0.367517038077899	0.000665970785518173	0.00252740594129805	Hypermethylated	0.0233020239139992	0.396946280499554	-0.373644256585555	5.19539e-08	5.61737e-07	Hypermethylated	0.0223462396505865	0.396946280499554	-0.374600040848968	3.69327e-08	3.50587e-07	Hypermethylated	0.0223478783791767	0.396946280499554	-0.374598402120378	1.2483e-06	2.52676e-05	Hypermethylated	0.022181299412425	0.396946280499554	-0.374764981087129	1.9796e-07	1.68419e-06	Hypermethylated
LIHC MC3	cg04012924	0.438797376213287	0.0864343987165748	0.352362977496712	0.0000106506382410804	0.000229155048790117	Hypermethylated	0.438797376213287	0.020773653273928	0.418023722939359	9.41124e+08	0.000239427841896272	Hypermethylated	0.438797376213287	0.0804174426482974	0.358379933564989	0.0000584697255367576	0.000387337392573411	Hypermethylated	0.438797376213287	0.0233174270113354	0.415479949201951	0.000017785892432948	0.000230694782035375	Hypermethylated	0.0247341951492826	0.438797376213287	-0.414063181064004	2.27009e-14	1.01748e-12	Hypermethylated	0.0265836725009757	0.438797376213287	-0.412213703712311	4.8743e-13	1.22325e-11	Hypermethylated	0.0236878373961794	0.438797376213287	-0.415109538817107	8.67327e-13	6.67254e-10	Hypermethylated	0.0209701293532665	0.438797376213287	-0.41782724686002	8.20444e-13	2.07953e-11	Hypermethylated
LIHC MC3	cg05040544	0.410797547606833	0.0217871375834657	0.389010410023367	3.62416e+07	0.0000835792361651629	Hypermethylated	0.410797547606833	0.0230747289797689	0.387722818627064	0.0000151958758081144	0.000262024543335083	Hypermethylated	0.410797547606833	0.0311151243490386	0.379682423257794	0.000031048326964493	0.00023898673211055	Hypermethylated	0.410797547606833	0.0213564282509474	0.389441119355886	8.68011e+08	0.000204375354559721	Hypermethylated	0.0297083634765204	0.410797547606833	-0.381089184130313	1.71312e-08	1.98771e-07	Hypermethylated	0.02618668103747	0.410797547606833	-0.384610866569363	1.58977e-08	1.58428e-07	Hypermethylated	0.0261869572762256	0.410797547606833	-0.384610590330607	2.88507e-07	6.59238e-06	Hypermethylated	0.0260718351584547	0.410797547606833	-0.384725712448378	1.71453e-07	1.46945e-06	Hypermethylated
LIHC MC3	cg05569109	0.38544610044147	0.016927103040033	0.368518997401437	1.86571e+08	0.000107721583076163	Hypermethylated	0.38544610044147	0.0172663527179828	0.368179747723487	0.0000383941695966858	0.000410508740364819	Hypermethylated	0.38544610044147	0.0161844598597719	0.369261640581698	9.57745e+08	0.000104670510562345	Hypermethylated	0.38544610044147	0.0155042329718507	0.369941867469619	0.0000192336391014163	0.000237576360003876	Hypermethylated	0.0404457528500807	0.38544610044147	-0.345000347591389	2.50393e-06	2.15375e-05	Hypermethylated	0.0199856024900431	0.38544610044147	-0.365460497951426	5.05678e-08	4.70928e-07	Hypermethylated	0.0237964485875862	0.38544610044147	-0.361649651853883	3.78242e-07	8.4294e-06	Hypermethylated	0.0243325006841314	0.38544610044147	-0.361113599757338	1.48854e-06	1.14593e-05	Hypermethylated
LIHC MC3	cg10376598	0.447909049248003	0.0433970765492683	0.404511972698734	0.0000323792109347788	0.000423606805269686	Hypermethylated	0.447909049248003	0.0395287605723234	0.408380288675679	0.000152975330442044	0.0010211005872525	Hypermethylated	0.447909049248003	0.0419977423329996	0.405911306915003	0.0000823748321101787	0.000506920579818815	Hypermethylated	0.447909049248003	0.0325799731915858	0.415329076056417	0.0000446265443641613	0.000365178826307137	Hypermethylated	0.0273985063598239	0.447909049248003	-0.420510542888179	4.11556e-13	1.21885e-11	Hypermethylated	0.026409269231846	0.447909049248003	-0.421499780016157	1.0072e-12	2.28823e-11	Hypermethylated	0.0278995066721318	0.447909049248003	-0.420009542575871	2.55635e-10	1.1842e-08	Hypermethylated	0.0257788352307513	0.447909049248003	-0.422130214017251	9.32948e-12	1.67191e-10	Hypermethylated
LIHC MC3	cg12727462	0.373093973473734	0.0313789138194416	0.341715059654293	0.000371968979897307	0.00226190314394749	Hypermethylated	0.373093973473734	0.0292470883069448	0.34384688516679	0.00109868207328498	0.00448750071145735	Hypermethylated	0.373093973473734	0.035384967711249	0.337709005762485	0.00053107678063721	0.0022902220433858	Hypermethylated	0.373093973473734	0.0270783291820855	0.346015644291649	0.00131937047014388	0.00435218786347405	Hypermethylated	0.0205715542526595	0.373093973473734	-0.352522419221075	1.03739e-09	1.4621e-08	Hypermethylated	0.0197077044582589	0.373093973473734	-0.353386269015476	1.59151e-09	1.82706e-08	Hypermethylated	0.0191065341609801	0.373093973473734	-0.353987439312754	6.37633e-09	2.06121e-07	Hypermethylated	0.0210216287703786	0.373093973473734	-0.352072344703356	6.2291e-09	5.62962e-07	Hypermethylated
LIHC MC3	cg18354742	0.399918138534581	0.0198405641211289	0.380077574413453	0.0000130149895188229	0.000252814292910268	Hypermethylated	0.399918138534581	0.0194930260890111	0.38042511244557	0.000152975330442044	0.0010211005872525	Hypermethylated	0.399918138534581	0.0198549838651224	0.380063154669459	0.000041239676820078	0.000296290888535648	Hypermethylated	0.399918138534581	0.013426819567777	0.386491318966804	0.0000283204580914334	0.000283431584398316	Hypermethylated	0.0150379170630815	0.399918138534581	-0.3848802214715	4.73294e-11	8.59321e-10	Hypermethylated	0.015658821139131	0.399918138534581	-0.38425931739545	2.73086e-09	3.02848e-09	Hypermethylated	0.0145173862112396	0.399918138534581	-0.385400752323342	4.23843e-09	1.4313e-07	Hypermethylated	0.0195537109061528	0.399918138534581	-0.380364427628429	2.63727e-09	2.21001e-06	Hypermethylated
LIHC MC3	cg18485193	0.465817861000606	0.0198181655725889	0.445999695428017	3.54465e+08	0.0001384573501282	Hypermethylated	0.465817861000606	0.0182720573843865	0.447545803616219	0.0000355969440241398	0.000392455325610511	Hypermethylated	0.465817861000606	0.0301124092573268	0.435705451743279	0.000021650009434467	0.00018334364178665	Hypermethylated	0.465817861000606	0.0145690559309597	0.451248805069646	0.0000413992157180455	0.000349276242286153	Hypermethylated	0.0376710870870386	0.465817861000606	-0.428146773913567	5.85803e-09	7.29347e-09	Hypermethylated	0.0268168397932732	0.465817861000606	-0.439001021207332	8.29907e-08	7.525e-07	Hypermethylated	0.0308618252576221	0.465817861000606	-0.434956035742983	6.71521e-08	1.7366e-06	Hypermethylated	0.0294267039848156	0.465817861000606	-0.43639115701579	1.80134e-06	0.000124008	Hypermethylated
LIHC MC3	cg19306047	0.507309369547867	0.0342616891227391	0.473047680425128	6.62406e+08	0.000183092927953089	Hypermethylated	0.507309369547867	0.0300651039240035	0.477244265623864	0.0000646718096249943	0.000567615974004467	Hypermethylated	0.507309369547867	0.0312584516920986	0.476050917855769	0.0000289030094650717	0.000226332557532894	Hypermethylated	0.507309369547867	0.0250688456597763	0.482240523888091	0.0000283204580914334	0.000283431584398316	Hypermethylated	0.0218453299294134	0.507309369547867	-0.485464039618454	1.14215e-14	5.75626e-13	Hypermethylated	0.0214965540107	0.507309369547867	-0.485812815537167	6.42544e-14	2.25116e-12	Hypermethylated	0.0224825200493204	0.507309369547867	-0.484826849498547	1.80238e-11	1.21745e-09	Hypermethylated	0.021181502926115	0.507309369547867	-0.486127866621752	5.38547e-13	1.48051e-11	Hypermethylated
LIHC MC3	cg20797142	0.435601295991968	0.0244888573126218	0.411112438679346	0.00218201460612994	0.00846410141436329	Hypermethylated	0.435601295991968	0.0239542812039525	0.411647014788016	0.0113145845862015	0.0289418814074624	Hypermethylated	0.435601295991968	0.0275719772382452	0.408029318753723	0.00361151163394278	0.0114578718659931	Hypermethylated	0.435601295991968	0.0192570067083006	0.416344289283667	0.00167739767110292	0.00528217571895069	Hypermethylated	0.039719262359979	0.435601295991968	-0.395882033631989	1.54296e-07	1.36342e-05	Hypermethylated	0.0165403312834445	0.435601295991968	-0.419060964708524	1.04018e-08	1.06225e-07	Hypermethylated	0.0253161539252234	0.435601295991968	-0.410285142066745	2.63558e-07	6.06177e-06	Hypermethylated	0.0187767861820695	0.435601295991968	-0.416824509809898	7.85864e-09	7.01183e-07	Hypermethylated
LIHC MC3	cg23491124	0.347054029686857	0.0376027460783521	0.309451283608504	0.000415405866372391	0.00244811972461245	Hypermethylated	0.347054029686857	0.0368900564056446	0.310163973281212	0.00252568344106208	0.00868829884809531	Hypermethylated	0.347054029686857	0.0366460978832848	0.310407931803572	0.00121082643644073	0.00456169961620623	Hypermethylated	0.347054029686857	0.0366969908676661	0.31035703881919	0.0012416287082044	0.00414593088300465	Hypermethylated	0.0340380589353728	0.347054029686857	-0.313015970751484	0.000230482	0.00157426	Hypermethylated	0.04103149904999	0.347054029686857	-0.306022530636866	0.000273476	0.00171516	Hypermethylated	0.0335817264255347	0.347054029686857	-0.313472303261322	0.00308079	0.0365375	Hypermethylated	0.0330596728531116	0.347054029686857	-0.313994356833745	3.18995e-05	0.000214247	Hypermethylated
LIHC MC3	cg24217704	0.412706293092692	0.0487931247286887	0.363913168364003	0.00010468497614515	0.000918503624351662	Hypermethylated	0.412706293092692	0.0374071219506129	0.375299171142079	0.000303714079900547	0.00167557784564425	Hypermethylated	0.412706293092692	0.036614413937778	0.376091879154914	0.000160428590899344	0.000860078715229579	Hypermethylated	0.412706293092692	0.0312280699763479	0.381478223116344	0.000164046572009726	0.000874925999748057	Hypermethylated	0.045136541006789	0.412706293092692	-0.367569752085903	6.1524e-09	7.63501e-08	Hypermethylated	0.0297966921111464	0.412706293092692	-0.382909600981546	1.68002e-09	1.92202e-08	Hypermethylated	0.0272858469438237	0.412706293092692	-0.385420446148868	6.93451e-10	2.83767e-08	Hypermethylated	0.0333459951884518	0.412706293092692	-0.37936029790424	9.75585e-07	7.6665e-07	Hypermethylated
		mean.LIHC.MC3	mean.CHOL.MC1	mean.LIHC.MC3.minus.mean.CHOL.MC1	p.value.LIHC.MC3.CHOL.MC1	p.value.adj.LIHC.MC3.CHOL.MC1	status	mean.LIHC.MC3	mean.CHOL.MC2	mean.LIHC.MC3.minus.mean.CHOL.MC2	p.value.LIHC.MC3.CHOL.MC2	p.value.adj.LIHC.MC3.CHOL.MC2	status	mean.LIHC.MC3	mean.CHOL.MC3	mean.LIHC.MC3.minus.mean.CHOL.MC3	p.value.LIHC.MC3.CHOL.MC3	p.value.adj.LIHC.MC3.CHOL.MC3	status	mean.LIHC.MC3	mean.CHOL.MC4	mean.LIHC.MC3.minus.mean.CHOL.MC4	p.value.LIHC.MC3.CHOL.MC4	p.value.adj.LIHC.MC3.CHOL.MC4	status	mean.BRCA.MC1	mean.LIHC.MC3	mean.BRCA.MC1.minus.mean.LIHC.MC3	p.value.BRCA.MC1.LIHC.MC3	p.value.adj.BRCA.MC1.LIHC.MC3	status	mean.BRCA.MC2	mean.LIHC.MC3	mean.BRCA.MC2.minus.mean.LIHC.MC3	p.value.BRCA.MC2.LIHC.MC3	p.value.adj.BRCA.MC2.LIHC.MC3	status	mean.BRCA.MC3	mean.LIHC.MC3	mean.BRCA.MC3.minus.mean.LIHC.MC3	p.value.BRCA.MC3.LIHC.MC3	p.value.adj.BRCA.MC3.LIHC.MC3	status	mean.BRCA.MC4	mean.LIHC.MC3	mean.BRCA.MC4.minus.mean.LIHC.MC3	p.value.BRCA.MC4.LIHC.MC3	p.value.adj.BRCA.MC4.LIHC.MC3	status
LIHC MC3	cg00292664	0.306236736632088	0.0189593644067878	0.2872773722253	0.000199743791851012	0.00144312530575914	Hypermethylated	0.306236736632088	0.0186287537209492	0.287607982911139	0.0012416287082044	0.00494171627164264	Hypermethylated	0.306236736632088	0.019429556982526	0.286807179649562	0.000367487213510997	0.0016899082548455	Hypermethylated	0.306236736632088	0.0212689370025858	0.284967799629502	0.000624772006353805	0.00240471581700168	Hypermethylated	0.0119267516970265	0.306236736632088	-0.294309984935062	5.9823e-13	1.69256e-11	Hypermethylated	0.0118771123339056	0.306236736632088	-0.294359624298183	2.9246e-12	5.83402e-11	Hypermethylated	0.011381316437958	0.306236736632088	-0.29485542019413	1.17054e-11	8.53624e-10	Hypermethylated	0.0123663816259177	0.306236736632088	-0.29387035500617	2.24868e-10	2.95348e-09	Hypermethylated
LIHC MC3	cg01108219	0.290567047538244	0.0187203778513508	0.271846669686893	2.87626e+07	0.0000835792361651629	Hypermethylated	0.290567047538244	0.0205682357451852	0.269998811793059	0.000011053800493219	0.000242497774499008	Hypermethylated	0.290567047538244	0.0173615217185298	0.273205525819714	0.0000020084022699169	0.0000593843156230877	Hypermethylated	0.290567047538244	0.0192052740898844	0.27136177344836	0.0000102009923996227	0.000204375354559721	Hypermethylated	0.0191952312080164	0.290567047538244	-0.271371816330228	4.10411e-16	2.53829e-13	Hypermethylated	0.0190787831035694	0.290567047538244	-0.271488264434675	2.7142e-14	1.14257e-12	Hypermethylated	0.0182515822293229	0.290567047538244	-0.272315465308921	6.68194e-13	9.58895e-11	Hypermethylated	0.0191178344904221	0.290567047538244	-0.271449213047822	4.72975e-13	1.32927e-11	Hypermethylated
LIHC MC3	cg01351041	0.330925152349095	0.033478266349804	0.297446885999291	9.65878e+07	0.0000887408833195436	Hypermethylated	0.330925152349095	0.0310539298627853	0.29987122248631	0.0000102009923996227	0.000240475286278176	Hypermethylated	0.330925152349095	0.0346939043246533	0.296231248024442	4.80252e+08	0.0000711993859790327	Hypermethylated	0.330925152349095	0.0314202868321731	0.299504865516922	8.68011e+08	0.000204375354559721	Hypermethylated	0.0330260062984252	0.330925152349095	-0.29789914605067	2.74967e-14	1.19471e-12	Hypermethylated	0.0310917980278071	0.330925152349095	-0.299833354321288	8.14121e-14	2.72188e-12	Hypermethylated	0.029802068238901	0.330925152349095	-0.301123084110194	3.06944e-12	2.92222e-10	Hypermethylated	0.0309639180197373	0.330925152349095	-0.299961234329358	1.46595e-12	3.36718e-14	Hypermethylated
LIHC MC3	cg01362570	0.396398432226326	0.0364023116606026	0.359996120565723	1.86571e+08	0.000107721583076163	Hypermethylated	0.396398432226326	0.0379069857304683	0.358491446495858	0.00003299395559898	0.000375759138881051	Hypermethylated	0.396398432226326	0.0356697732756044	0.360728658950721	8.87942e+08	0.0000999360287224685	Hypermethylated	0.396398432226326	0.0347074083231663	0.36169102390316	0.000017785892432948	0.000230694782035375	Hypermethylated	0.0307782686634643	0.396398432226326	-0.365620163562862	1.20684e-14	6.01913e-13	Hypermethylated	0.0301243467191389	0.396398432226326	-0.366274085507187	1.2673e-13	3.9058e-12	Hypermethylated	0.0281151159595724	0.396398432226326	-0.368283316266753	2.42452e-14	2.43284e-10	Hypermethylated	0.0295595883358037	0.396398432226326	-0.366838843890522	1.46595e-12	3.36718e-14	Hypermethylated
LIHC MC3	cg02362385	0.396946280499554	0.0386638703895378	0.358282410110016	0.00154460327673951	0.00649927351066176	Hypermethylated	0.396946280499554	0.037480948716828	0.359465331782726	0.00283178276193927	0.00951446621987346	Hypermethylated	0.396946280499554	0.0387835193193672	0.358162761180187	0.000907174770704613	0.00357858659980426	Hypermethylated	0.396946280499554	0.0294292424216551	0.367517038077899	0.000665970785518173	0.00252740594129805	Hypermethylated	0.0233020239139992	0.396946280499554	-0.373644256585555	5.19539e-08	5.61737e-07	Hypermethylated	0.0223462396505865	0.396946280499554	-0.374600040848968	3.69327e-08	3.50587e-07	Hypermethylated	0.0223478783791767	0.396946280499554	-0.374598402120378	1.2483e-06	2.52676e-05	Hypermethylated	0.022181299412425	0.396946280499554	-0.374764981087129	1.9796e-07	1.68419e-06	Hypermethylated
LIHC MC3	cg02977761	0.335696677443906	0.024750143099717	0.310946534344189	2.66189e+07	0.0000835792361651629	Hypermethylated	0.335696677443906	0.0216229160865551	0.31407376135735	6.79831e+08	0.000239427841896272	Hypermethylated	0.335696677443906	0.026775330915337	0.308921346528569	2.7675e+08	0.0000599560786019909	Hypermethylated	0.335696677443906	0.0201613104504343	0.315535366993471	4.88799e+08	0.000204375354559721	Hypermethylated	0.0291427665577583	0.335696677443906	-0.306553910886147	4.4606e-15	2.70572e-13	Hypermethylated	0.0309708959497222	0.335696677443906	-0.304725781494183	1.34416e-13	4.10301e-12	Hypermethylated	0.0284362957482384	0.335696677443906	-0.307260381695667	3.39544e-12	3.14346e-10	Hypermethylated	0.0338535065195283	0.335696677443906	-0.301843170924377	3.83232e-12	7.66927e-11	Hypermethylated
LIHC MC3	cg03208016	0.287450937551805	0.016193849148604	0.271257088403201	0.0000569657521606827	0.000608078585280256	Hypermethylated	0.287450937551805	0.0166520961045006	0.270798841447304	0.000624772006353805	0.00289570826841403	Hypermethylated	0.287450937551805	0.0158029169080249	0.27164802064378	0.000131700573672092	0.000735292738401997	Hypermethylated	0.287450937551805	0.0155081871493239	0.271942750402481	0.000175868490415996	0.000920392638722366	Hypermethylated	0.0180735160593707	0.287450937551805	-0.269377421492434	0.352502	15.879	Hypermethylated	0.0189739707667832	0.287450937551805	-0.268476966785021	671.544	251.939	Hypermethylated	0.0173237938187676	0.287450937551805	-0.270127143733037	0.569366	5.00619	Hypermethylated	0.0193582597209486	0.287450937551805	-0.268092677830856	22551.5	74089.3	Hypermethylated
LIHC MC3	cg04012924	0.438797376213287	0.0864343987165748	0.352362977496712	0.0000106506382410804	0.000229155048790117	Hypermethylated	0.438797376213287	0.020773653273928	0.418023722939359	9.41124e+08	0.000239427841896272	Hypermethylated	0.438797376213287	0.0804174426482974	0.358379933564989	0.0000584697255367576	0.000387337392573411	Hypermethylated	0.438797376213287	0.0233174270113354	0.415479949201951	0.000017785892432948	0.000230694782035375	Hypermethylated	0.0247341951492826	0.438797376213287	-0.414063181064004	2.27009e-14	1.01748e-12	Hypermethylated	0.0265836725009757	0.438797376213287	-0.412213703712311	4.8743e-13	1.22325e-11	Hypermethylated	0.0236878373961794	0.438797376213287	-0.415109538817107	8.67327e-13	6.67254e-10	Hypermethylated	0.0209701293532665	0.438797376213287	-0.41782724686002	8.20444e-13	2.07953e-11	Hypermethylated
LIHC MC3	cg04035559	0.299375021561921	0.0159968059205333	0.283378215641388	2.86722e+08	0.000127057692577691	Hypermethylated	0.299375021561921	0.0160601665244791	0.283314855037442	0.0000518106016467419	0.000492873019879702	Hypermethylated	0.299375021561921	0.0167457234392147	0.282629298122707	0.0000358011820879381	0.000265864658655736	Hypermethylated	0.299375021561921	0.0169117986001136	0.282463222961808	0.0000865673403265156	0.000558381531109621	Hypermethylated	0.0192119664988091	0.299375021561921	-0.280163055063112	1.06508e-06	9.60327e-06	Hypermethylated	0.0167593293544219	0.299375021561921	-0.282615692207499	4.67251e-10	5.00661e-08	Hypermethylated	0.0159589201508629	0.299375021561921	-0.283416101411059	3.29381e-09	1.14119e-07	Hypermethylated	0.0159841290125104	0.299375021561921	-0.283390892549411	4.79747e-09	5.04562e-08	Hypermethylated
LIHC MC3	cg04395369	0.323752021918501	0.0209456077423094	0.302806414176192	4.22359e+06	0.0000835792361651629	Hypermethylated	0.323752021918501	0.0200351798624835	0.303716842056018	6.79831e+08	0.000239427841896272	Hypermethylated	0.323752021918501	0.020341774661537	0.303410247256964	0.0000025553187909996	0.0000593843156230877	Hypermethylated	0.323752021918501	0.01931678365701	0.304435238261491	5.31053e+08	0.000204375354559721	Hypermethylated	0.0287430758533546	0.323752021918501	-0.295008946065147	2.33697e-06	2.0182e-05	Hypermethylated	0.0298876840482366	0.323752021918501	-0.293864337870264	0.000170038	0.00108632	Hypermethylated	0.0293426932255112	0.323752021918501	-0.29440932869299	0.000600845	0.00787479	Hypermethylated	0.0302575202123873	0.323752021918501	-0.293494501706114	0.0018237	0.0104068	Hypermethylated
LIHC MC3	cg04998420	0.368855819506569	0.054927670161764	0.313928149344805	0.00139693050918581	0.00602617288931933	Hypermethylated	0.368855819506569	0.0547537694139727	0.314102050092597	0.00520691118129449	0.0155040780119076	Hypermethylated	0.368855819506569	0.0498765451971974	0.318979274309372	0.00128184520765673	0.00478470518958526	Hypermethylated	0.368855819506569	0.0571335586545257	0.311722260852044	0.00354777005538557	0.00975211149982992	Hypermethylated	0.0812964803643222	0.368855819506569	-0.287559339142247	0.406188	1.99254	Hypermethylated	0.0503776537318575	0.368855819506569	-0.318478165774712	0.00547515	0.030662	Hypermethylated	0.053300636155881	0.368855819506569	-0.315555183350688	0.00362084	0.0425081	Hypermethylated	0.0337413812374618	0.368855819506569	-0.335114438269108	0.00156219	0.00896733	Hypermethylated
LIHC MC3	cg05040544	0.410797547606833	0.0217871375834657	0.389010410023367	3.62416e+07	0.0000835792361651629	Hypermethylated	0.410797547606833	0.0230747289797689	0.387722818627064	0.0000151958758081144	0.000262024543335083	Hypermethylated	0.410797547606833	0.0311151243490386	0.379682423257794	0.000031048326964493	0.00023898673211055	Hypermethylated	0.410797547606833	0.0213564282509474	0.389441119355886	8.68011e+08	0.000204375354559721	Hypermethylated	0.0297083634765204	0.410797547606833	-0.381089184130313	1.71312e-08	1.98771e-07	Hypermethylated	0.02618668103747	0.410797547606833	-0.384610866569363	1.58977e-08	1.58428e-07	Hypermethylated	0.0261869572762256	0.410797547606833	-0.384610590330607	2.88507e-07	6.59238e-06	Hypermethylated	0.0260718351584547	0.410797547606833	-0.384725712448378	1.71453e-07	1.46945e-06	Hypermethylated
LIHC MC3	cg05569109	0.38544610044147	0.016927103040033	0.368518997401437	1.86571e+08	0.000107721583076163	Hypermethylated	0.38544610044147	0.0172663527179828	0.368179747723487	0.0000383941695966858	0.000410508740364819	Hypermethylated	0.38544610044147	0.0161844598597719	0.369261640581698	9.57745e+08	0.000104670510562345	Hypermethylated	0.38544610044147	0.0155042329718507	0.369941867469619	0.0000192336391014163	0.000237576360003876	Hypermethylated	0.0404457528500807	0.38544610044147	-0.345000347591389	2.50393e-06	2.15375e-05	Hypermethylated	0.0199856024900431	0.38544610044147	-0.365460497951426	5.05678e-08	4.70928e-07	Hypermethylated	0.0237964485875862	0.38544610044147	-0.361649651853883	3.78242e-07	8.4294e-06	Hypermethylated	0.0243325006841314	0.38544610044147	-0.361113599757338	1.48854e-06	1.14593e-05	Hypermethylated
LIHC MC3	cg05933935	0.332844105074112	0.013672396361778	0.319171708712334	0.0000535432107017609	0.000584226725468289	Hypermethylated	0.332844105074112	0.0141975629203294	0.318646542153782	0.00131937047014388	0.00518635765000564	Hypermethylated	0.332844105074112	0.0138962640316216	0.31894784104249	0.000390991291294125	0.00177776202199304	Hypermethylated	0.332844105074112	0.0146313103797826	0.318212794694329	0.000665970785518173	0.00252740594129805	Hypermethylated	0.0305953491514697	0.332844105074112	-0.302248755922642	5.77401e-05	0.000421329	Hypermethylated	0.0128409292622617	0.332844105074112	-0.32000317581185	5.57659e-07	4.58466e-06	Hypermethylated	0.018557161301613	0.332844105074112	-0.314286943772499	1.07615e-07	2.20214e-05	Hypermethylated	0.0157840253566251	0.332844105074112	-0.317060079717487	6.02918e-07	4.84887e-06	Hypermethylated
LIHC MC3	cg08228715	0.297395854816368	0.0138802185880676	0.283515636228301	8.1292e+08	0.000201581525920378	Hypermethylated	0.297395854816368	0.0142017438088669	0.283194111007501	0.000231645380813183	0.00137865793284927	Hypermethylated	0.297395854816368	0.0151870451916948	0.282208809624673	0.000268523059266404	0.00130469919543477	Hypermethylated	0.297395854816368	0.0129029942871709	0.284492860529197	0.0000383941695966858	0.000334546214682721	Hypermethylated	0.0251283069099609	0.297395854816368	-0.272267547906407	0.00498898	0.0295235	Hypermethylated	0.0249425933564048	0.297395854816368	-0.272453261459963	0.6217	0.293453	Hypermethylated	0.0156010741987028	0.297395854816368	-0.281794780617665	0.015657	0.168738	Hypermethylated	0.0159368592370866	0.297395854816368	-0.281458995579281	0.163441	0.792286	Hypermethylated
LIHC MC3	cg10376598	0.447909049248003	0.0433970765492683	0.404511972698734	0.0000323792109347788	0.000423606805269686	Hypermethylated	0.447909049248003	0.0395287605723234	0.408380288675679	0.000152975330442044	0.0010211005872525	Hypermethylated	0.447909049248003	0.0419977423329996	0.405911306915003	0.0000823748321101787	0.000506920579818815	Hypermethylated	0.447909049248003	0.0325799731915858	0.415329076056417	0.0000446265443641613	0.000365178826307137	Hypermethylated	0.0273985063598239	0.447909049248003	-0.420510542888179	4.11556e-13	1.21885e-11	Hypermethylated	0.026409269231846	0.447909049248003	-0.421499780016157	1.0072e-12	2.28823e-11	Hypermethylated	0.0278995066721318	0.447909049248003	-0.420009542575871	2.55635e-10	1.1842e-08	Hypermethylated	0.0257788352307513	0.447909049248003	-0.422130214017251	9.32948e-12	1.67191e-10	Hypermethylated
LIHC MC3	cg10724191	0.338230526496966	0.02452227877035	0.313708247726616	1.31351e+07	0.0000835792361651629	Hypermethylated	0.338230526496966	0.0265221631252509	0.311708363371715	5.31053e+08	0.000239427841896272	Hypermethylated	0.338230526496966	0.0249643610103701	0.313266165486596	1.33752e+08	0.0000593843156230877	Hypermethylated	0.338230526496966	0.0258838091338501	0.312346717363116	5.31053e+08	0.000204375354559721	Hypermethylated	0.0453599629718981	0.338230526496966	-0.292870563525068	2.24109e-09	2.98304e-08	Hypermethylated	0.0408464334521564	0.338230526496966	-0.297384093044809	5.63503e-11	5.96852e-08	Hypermethylated	0.0378188782134935	0.338230526496966	-0.300411648283472	1.78472e-08	5.22513e-07	Hypermethylated	0.0411859234084666	0.338230526496966	-0.297044603088499	1.14504e-07	1.0021e-06	Hypermethylated
LIHC MC3	cg12727462	0.373093973473734	0.0313789138194416	0.341715059654293	0.000371968979897307	0.00226190314394749	Hypermethylated	0.373093973473734	0.0292470883069448	0.34384688516679	0.00109868207328498	0.00448750071145735	Hypermethylated	0.373093973473734	0.035384967711249	0.337709005762485	0.00053107678063721	0.0022902220433858	Hypermethylated	0.373093973473734	0.0270783291820855	0.346015644291649	0.00131937047014388	0.00435218786347405	Hypermethylated	0.0205715542526595	0.373093973473734	-0.352522419221075	1.03739e-09	1.4621e-08	Hypermethylated	0.0197077044582589	0.373093973473734	-0.353386269015476	1.59151e-09	1.82706e-08	Hypermethylated	0.0191065341609801	0.373093973473734	-0.353987439312754	6.37633e-09	2.06121e-07	Hypermethylated	0.0210216287703786	0.373093973473734	-0.352072344703356	6.2291e-09	5.62962e-07	Hypermethylated
LIHC MC3	cg14154651	0.273938231123348	0.0317246236365671	0.242213607486781	0.000545591943438255	0.00298609315650126	Hypermethylated	0.273938231123348	0.0305597515637975	0.24337847955955	0.00116813631640849	0.00471104294478075	Hypermethylated	0.273938231123348	0.0337416418045794	0.240196589318768	0.000470205660016168	0.00207205801892806	Hypermethylated	0.273938231123348	0.0232998918867185	0.250638339236629	0.000175868490415996	0.000920392638722366	Hypermethylated	0.0206305608409721	0.273938231123348	-0.253307670282375	3.56724e-12	6.64997e-10	Hypermethylated	0.0220164590514406	0.273938231123348	-0.251921772071907	5.20058e-10	5.53351e-08	Hypermethylated	0.0205322871031161	0.273938231123348	-0.253405944020231	1.58982e-09	5.95763e-08	Hypermethylated	0.0242847081074649	0.273938231123348	-0.249653523015883	2.94057e-05	1.98137e-05	Hypermethylated
LIHC MC3	cg15604190	0.302832731349873	0.0163931576064869	0.286439573743386	7.09339e+08	0.000188267232470096	Hypermethylated	0.302832731349873	0.0176061991208063	0.285226532229067	0.000216322568940246	0.00131136762276982	Hypermethylated	0.302832731349873	0.0158238574739298	0.287008873875943	0.0000268990854781793	0.000214652754609994	Hypermethylated	0.302832731349873	0.0154006037965001	0.287432127553373	0.0000518106016467419	0.000399559279753854	Hypermethylated	0.0366446378014062	0.302832731349873	-0.266188093548467	5.60184e-05	0.00366333	Hypermethylated	0.0211081054303074	0.302832731349873	-0.281724625919566	3.7884e-06	2.84299e-05	Hypermethylated	0.0259466266203177	0.302832731349873	-0.276886104729556	0.000167548	0.00238697	Hypermethylated	0.0207203091678827	0.302832731349873	-0.282112422181991	3.96175e-05	0.000263639	Hypermethylated
LIHC MC3	cg16633750	0.27483666438166	0.0151969395427419	0.259639724838918	0.0000234900394754324	0.000350182466198839	Hypermethylated	0.27483666438166	0.0152027983686874	0.259633866012973	0.000231645380813183	0.00137865793284927	Hypermethylated	0.27483666438166	0.0598940113473305	0.21494265303433	0.00101899495806731	0.00394591270509678	Hypermethylated	0.27483666438166	0.0155564152233088	0.259280249158351	0.000265395393569005	0.00124696705844305	Hypermethylated	0.0154611763754292	0.27483666438166	-0.259375488006231	1.98901e-06	1.73237e-05	Hypermethylated	0.0172642908197084	0.27483666438166	-0.257572373561952	4.1167e-05	0.000278244	Hypermethylated	0.0144021772676799	0.27483666438166	-0.26043448711398	3.11533e-06	5.87061e-05	Hypermethylated	0.015629252789272	0.27483666438166	-0.259207411592388	0.000293873	0.000179833	Hypermethylated
LIHC MC3	cg17419241	0.309634808459204	0.0167294541013727	0.292905354357831	9.95809e+08	0.000221747641038307	Hypermethylated	0.309634808459204	0.0166494892547682	0.292985319204436	0.0000805160275223307	0.000655622891250005	Hypermethylated	0.309634808459204	0.0148558831422344	0.29477892531697	0.0000103277181773512	0.000109824689844162	Hypermethylated	0.309634808459204	0.016424094108279	0.293210714350925	0.0000930466038416066	0.000586747243243287	Hypermethylated	0.0158442542361853	0.309634808459204	-0.293790554223019	1.69564e-10	2.75922e-09	Hypermethylated	0.0157156102665901	0.309634808459204	-0.293919198192614	6.4893e-10	7.93392e-09	Hypermethylated	0.0150292297259111	0.309634808459204	-0.294605578733293	1.08492e-09	4.22796e-08	Hypermethylated	0.0159841024817686	0.309634808459204	-0.293650705977435	1.7691e-08	1.71911e-07	Hypermethylated
LIHC MC3	cg17942573	0.270533795732396	0.0163335985500674	0.254200197182328	0.0000106506382410804	0.000229155048790117	Hypermethylated	0.270533795732396	0.0153034790105164	0.255230316721879	0.000216322568940246	0.00131136762276982	Hypermethylated	0.270533795732396	0.0221895912803865	0.248344204452009	0.000123254751692911	0.000697199564870111	Hypermethylated	0.270533795732396	0.0139534556508608	0.256580340081535	0.0000600816326369264	0.000438894156905033	Hypermethylated	0.0281089282238395	0.270533795732396	-0.242424867508556	4.34033e-06	3.62528e-05	Hypermethylated	0.0182074718838333	0.270533795732396	-0.252326323848562	3.47338e-06	0.000236549	Hypermethylated	0.0215882577793213	0.270533795732396	-0.248945537953074	3.11533e-06	5.87061e-05	Hypermethylated	0.0188025323163987	0.270533795732396	-0.251731263415997	0.0012378	0.00716861	Hypermethylated
LIHC MC3	cg18354742	0.399918138534581	0.0198405641211289	0.380077574413453	0.0000130149895188229	0.000252814292910268	Hypermethylated	0.399918138534581	0.0194930260890111	0.38042511244557	0.000152975330442044	0.0010211005872525	Hypermethylated	0.399918138534581	0.0198549838651224	0.380063154669459	0.000041239676820078	0.000296290888535648	Hypermethylated	0.399918138534581	0.013426819567777	0.386491318966804	0.0000283204580914334	0.000283431584398316	Hypermethylated	0.0150379170630815	0.399918138534581	-0.3848802214715	4.73294e-11	8.59321e-10	Hypermethylated	0.015658821139131	0.399918138534581	-0.38425931739545	2.73086e-09	3.02848e-09	Hypermethylated	0.0145173862112396	0.399918138534581	-0.385400752323342	4.23843e-09	1.4313e-07	Hypermethylated	0.0195537109061528	0.399918138534581	-0.380364427628429	2.63727e-09	2.21001e-06	Hypermethylated
LIHC MC3	cg18485193	0.465817861000606	0.0198181655725889	0.445999695428017	3.54465e+08	0.0001384573501282	Hypermethylated	0.465817861000606	0.0182720573843865	0.447545803616219	0.0000355969440241398	0.000392455325610511	Hypermethylated	0.465817861000606	0.0301124092573268	0.435705451743279	0.000021650009434467	0.00018334364178665	Hypermethylated	0.465817861000606	0.0145690559309597	0.451248805069646	0.0000413992157180455	0.000349276242286153	Hypermethylated	0.0376710870870386	0.465817861000606	-0.428146773913567	5.85803e-09	7.29347e-09	Hypermethylated	0.0268168397932732	0.465817861000606	-0.439001021207332	8.29907e-08	7.525e-07	Hypermethylated	0.0308618252576221	0.465817861000606	-0.434956035742983	6.71521e-08	1.7366e-06	Hypermethylated	0.0294267039848156	0.465817861000606	-0.43639115701579	1.80134e-06	0.000124008	Hypermethylated
LIHC MC3	cg19306047	0.507309369547867	0.0342616891227391	0.473047680425128	6.62406e+08	0.000183092927953089	Hypermethylated	0.507309369547867	0.0300651039240035	0.477244265623864	0.0000646718096249943	0.000567615974004467	Hypermethylated	0.507309369547867	0.0312584516920986	0.476050917855769	0.0000289030094650717	0.000226332557532894	Hypermethylated	0.507309369547867	0.0250688456597763	0.482240523888091	0.0000283204580914334	0.000283431584398316	Hypermethylated	0.0218453299294134	0.507309369547867	-0.485464039618454	1.14215e-14	5.75626e-13	Hypermethylated	0.0214965540107	0.507309369547867	-0.485812815537167	6.42544e-14	2.25116e-12	Hypermethylated	0.0224825200493204	0.507309369547867	-0.484826849498547	1.80238e-11	1.21745e-09	Hypermethylated	0.021181502926115	0.507309369547867	-0.486127866621752	5.38547e-13	1.48051e-11	Hypermethylated
LIHC MC3	cg20797142	0.435601295991968	0.0244888573126218	0.411112438679346	0.00218201460612994	0.00846410141436329	Hypermethylated	0.435601295991968	0.0239542812039525	0.411647014788016	0.0113145845862015	0.0289418814074624	Hypermethylated	0.435601295991968	0.0275719772382452	0.408029318753723	0.00361151163394278	0.0114578718659931	Hypermethylated	0.435601295991968	0.0192570067083006	0.416344289283667	0.00167739767110292	0.00528217571895069	Hypermethylated	0.039719262359979	0.435601295991968	-0.395882033631989	1.54296e-07	1.36342e-05	Hypermethylated	0.0165403312834445	0.435601295991968	-0.419060964708524	1.04018e-08	1.06225e-07	Hypermethylated	0.0253161539252234	0.435601295991968	-0.410285142066745	2.63558e-07	6.06177e-06	Hypermethylated	0.0187767861820695	0.435601295991968	-0.416824509809898	7.85864e-09	7.01183e-07	Hypermethylated
LIHC MC3	cg21926875	0.3522813545243	0.0212588134254709	0.33102254109883	0.0000148609946031472	0.000270893006613718	Hypermethylated	0.3522813545243	0.0211705613244769	0.331110793199824	0.000152975330442044	0.0010211005872525	Hypermethylated	0.3522813545243	0.0209968868083857	0.331284467715915	0.0000442444495883409	0.000312691951458619	Hypermethylated	0.3522813545243	0.0196299365654145	0.332651417958886	0.0000695925661371998	0.000482815798529041	Hypermethylated	0.0248315882522169	0.3522813545243	-0.327449766272084	3.78389e-06	3.18393e-05	Hypermethylated	0.0276170646195596	0.3522813545243	-0.324664289904741	0.00111851	0.00664691	Hypermethylated	0.0245288218005329	0.3522813545243	-0.327752532723768	5.74359e-05	0.000880524	Hypermethylated	0.0286018460089916	0.3522813545243	-0.323679508515309	0.0259977	0.134529	Hypermethylated
LIHC MC3	cg23491124	0.347054029686857	0.0376027460783521	0.309451283608504	0.000415405866372391	0.00244811972461245	Hypermethylated	0.347054029686857	0.0368900564056446	0.310163973281212	0.00252568344106208	0.00868829884809531	Hypermethylated	0.347054029686857	0.0366460978832848	0.310407931803572	0.00121082643644073	0.00456169961620623	Hypermethylated	0.347054029686857	0.0366969908676661	0.31035703881919	0.0012416287082044	0.00414593088300465	Hypermethylated	0.0340380589353728	0.347054029686857	-0.313015970751484	0.000230482	0.00157426	Hypermethylated	0.04103149904999	0.347054029686857	-0.306022530636866	0.000273476	0.00171516	Hypermethylated	0.0335817264255347	0.347054029686857	-0.313472303261322	0.00308079	0.0365375	Hypermethylated	0.0330596728531116	0.347054029686857	-0.313994356833745	3.18995e-05	0.000214247	Hypermethylated
LIHC MC3	cg24217704	0.412706293092692	0.0487931247286887	0.363913168364003	0.00010468497614515	0.000918503624351662	Hypermethylated	0.412706293092692	0.0374071219506129	0.375299171142079	0.000303714079900547	0.00167557784564425	Hypermethylated	0.412706293092692	0.036614413937778	0.376091879154914	0.000160428590899344	0.000860078715229579	Hypermethylated	0.412706293092692	0.0312280699763479	0.381478223116344	0.000164046572009726	0.000874925999748057	Hypermethylated	0.045136541006789	0.412706293092692	-0.367569752085903	6.1524e-09	7.63501e-08	Hypermethylated	0.0297966921111464	0.412706293092692	-0.382909600981546	1.68002e-09	1.92202e-08	Hypermethylated	0.0272858469438237	0.412706293092692	-0.385420446148868	6.93451e-10	2.83767e-08	Hypermethylated	0.0333459951884518	0.412706293092692	-0.37936029790424	9.75585e-07	7.6665e-07	Hypermethylated
LIHC MC3	cg25152631	0.34846741840831	0.0447109910470436	0.303756427361266	0.0000130149895188229	0.000252814292910268	Hypermethylated	0.34846741840831	0.0400468754273555	0.308420542980954	0.0000600816326369264	0.000541605638488821	Hypermethylated	0.34846741840831	0.0457665923555245	0.302700826052785	0.0000508879837772003	0.000348136457827345	Hypermethylated	0.34846741840831	0.0400901078878452	0.308377310520464	0.0000695925661371998	0.000482815798529041	Hypermethylated	0.034839843164062	0.34846741840831	-0.313627575244248	1.1945e-12	3.1198e-11	Hypermethylated	0.0334758968913072	0.34846741840831	-0.314991521517002	1.90062e-12	3.98537e-12	Hypermethylated	0.0317277880194487	0.34846741840831	-0.316739630388861	4.84947e-11	2.8137e-09	Hypermethylated	0.0319114129302529	0.34846741840831	-0.316556005478057	9.93898e-12	1.76875e-10	Hypermethylated
LIHC MC3	cg26257241	0.287596517883941	0.0372884688966819	0.250308048987259	0.0000444067754104643	0.000517481645889357	Hypermethylated	0.287596517883941	0.0399302833368108	0.24766623454713	0.000585954758777983	0.00275778536497275	Hypermethylated	0.287596517883941	0.0358045383198402	0.251791979564101	0.0000718752150959827	0.00045559644335104	Hypermethylated	0.287596517883941	0.039130186261251	0.24846633162269	0.000624772006353805	0.00240471581700168	Hypermethylated	0.0363430703805863	0.287596517883941	-0.251253447503355	7.34078e-07	6.75773e-08	Hypermethylated	0.0356433640236074	0.287596517883941	-0.251953153860334	4.18558e-06	3.12655e-05	Hypermethylated	0.0340717361997751	0.287596517883941	-0.253524781684166	6.46898e-06	0.000115339	Hypermethylated	0.0367790786718556	0.287596517883941	-0.250817439212085	0.000164103	0.00102829	Hypermethylated
LIHC MC3	cg26954625	0.340736621690021	0.0445605944404928	0.296176027249528	0.000976594100387311	0.00460860484359763	Hypermethylated	0.340736621690021	0.0415925203984527	0.299144101291568	0.00354777005538557	0.0113852636435335	Hypermethylated	0.340736621690021	0.042502916037108	0.298233705652913	0.000716849924080738	0.00293980116156414	Hypermethylated	0.340736621690021	0.0393457578414804	0.301390863848541	0.00131937047014388	0.00435218786347405	Hypermethylated	0.0234008096325317	0.340736621690021	-0.317335812057489	1.47002e-09	2.0159e-08	Hypermethylated	0.0232713308406893	0.340736621690021	-0.317465290849332	1.76712e-08	1.74896e-07	Hypermethylated	0.0234287118564791	0.340736621690021	-0.317307909833542	5.92957e-07	1.27075e-05	Hypermethylated	0.0241791892406511	0.340736621690021	-0.31655743244937	8.71338e-07	6.88367e-06	Hypermethylated
		mean.LIHC.MC4	mean.CHOL.MC1	mean.LIHC.MC4.minus.mean.CHOL.MC1	p.value.LIHC.MC4.CHOL.MC1	p.value.adj.LIHC.MC4.CHOL.MC1	status	mean.LIHC.MC4	mean.CHOL.MC2	mean.LIHC.MC4.minus.mean.CHOL.MC2	p.value.LIHC.MC4.CHOL.MC2	p.value.adj.LIHC.MC4.CHOL.MC2	status	mean.LIHC.MC4	mean.CHOL.MC3	mean.LIHC.MC4.minus.mean.CHOL.MC3	p.value.LIHC.MC4.CHOL.MC3	p.value.adj.LIHC.MC4.CHOL.MC3	status	mean.LIHC.MC4	mean.CHOL.MC4	mean.LIHC.MC4.minus.mean.CHOL.MC4	p.value.LIHC.MC4.CHOL.MC4	p.value.adj.LIHC.MC4.CHOL.MC4	status	mean.BRCA.MC1	mean.LIHC.MC4	mean.BRCA.MC1.minus.mean.LIHC.MC4	p.value.BRCA.MC1.LIHC.MC4	p.value.adj.BRCA.MC1.LIHC.MC4	status	mean.BRCA.MC2	mean.LIHC.MC4	mean.BRCA.MC2.minus.mean.LIHC.MC4	p.value.BRCA.MC2.LIHC.MC4	p.value.adj.BRCA.MC2.LIHC.MC4	status	mean.BRCA.MC3	mean.LIHC.MC4	mean.BRCA.MC3.minus.mean.LIHC.MC4	p.value.BRCA.MC3.LIHC.MC4	p.value.adj.BRCA.MC3.LIHC.MC4	status	mean.BRCA.MC4	mean.LIHC.MC4	mean.BRCA.MC4.minus.mean.LIHC.MC4	p.value.BRCA.MC4.LIHC.MC4	p.value.adj.BRCA.MC4.LIHC.MC4	status
LIHC MC4	cg18485193	0.376727324847867	0.0198181655725889	0.356909159275278	5.05795e+07	0.0000587551023606599	Hypermethylated	0.376727324847867	0.0182720573843865	0.358455267463481	8.64392e+08	0.000117067364786375	Hypermethylated	0.376727324847867	0.0301124092573268	0.34661491559054	6.21176e+08	0.000044699354887548	Hypermethylated	0.376727324847867	0.0145690559309597	0.362158268916907	7.12674e+08	0.0000841631191764117	Hypermethylated	0.0376710870870386	0.376727324847867	-0.339056237760828	8.10361e-10	1.00492e-08	Hypermethylated	0.0268168397932732	0.376727324847867	-0.349910485054594	4.36321e-11	6.29559e-09	Hypermethylated	0.0308618252576221	0.376727324847867	-0.345865499590245	1.8321e-08	6.2017e-07	Hypermethylated	0.0294267039848156	0.376727324847867	-0.347300620863051	1.1388e-08	1.31863e-07	Hypermethylated
LIHC MC4	cg19306047	0.356240965768374	0.0342616891227391	0.321979276645635	0.0000705136699205599	0.000615828503476272	Hypermethylated	0.356240965768374	0.0300651039240035	0.326175861844371	0.000291364789505711	0.00112601774747845	Hypermethylated	0.356240965768374	0.0312584516920986	0.324982514076276	0.000112261798334041	0.000428452682654321	Hypermethylated	0.356240965768374	0.0250688456597763	0.331172120108598	0.000164982753331701	0.000531174038255136	Hypermethylated	0.0218453299294134	0.356240965768374	-0.334395635838961	1.93309e-07	1.47069e-06	Hypermethylated	0.0214965540107	0.356240965768374	-0.334744411757674	6.27104e-07	4.65263e-06	Hypermethylated	0.0224825200493204	0.356240965768374	-0.333758445719054	5.29509e-06	0.000678104	Hypermethylated	0.021181502926115	0.356240965768374	-0.335059462842259	1.33546e-06	1.03303e-05	Hypermethylated
LIHC MC4	cg20797142	0.378906217704378	0.0244888573126218	0.354417360391756	0.0000874791557520004	0.000715823240692909	Hypermethylated	0.378906217704378	0.0239542812039525	0.354951936500426	0.000795088486187067	0.00252129431799448	Hypermethylated	0.378906217704378	0.0275719772382452	0.351334240466133	0.000282664296816195	0.000936004280430774	Hypermethylated	0.378906217704378	0.0192570067083006	0.359649210996078	0.000228892987566341	0.000695427393885795	Hypermethylated	0.039719262359979	0.378906217704378	-0.339186955344399	8.04263e-06	4.88221e-05	Hypermethylated	0.0165403312834445	0.378906217704378	-0.362365886420934	5.29593e-08	4.66436e-07	Hypermethylated	0.0253161539252234	0.378906217704378	-0.353590063779155	2.61095e-06	4.47681e-05	Hypermethylated	0.0187767861820695	0.378906217704378	-0.360129431522309	2.77235e-07	2.39016e-06	Hypermethylated
		mean.LIHC.MC4	mean.CHOL.MC1	mean.LIHC.MC4.minus.mean.CHOL.MC1	p.value.LIHC.MC4.CHOL.MC1	p.value.adj.LIHC.MC4.CHOL.MC1	status	mean.LIHC.MC4	mean.CHOL.MC2	mean.LIHC.MC4.minus.mean.CHOL.MC2	p.value.LIHC.MC4.CHOL.MC2	p.value.adj.LIHC.MC4.CHOL.MC2	status	mean.LIHC.MC4	mean.CHOL.MC3	mean.LIHC.MC4.minus.mean.CHOL.MC3	p.value.LIHC.MC4.CHOL.MC3	p.value.adj.LIHC.MC4.CHOL.MC3	status	mean.LIHC.MC4	mean.CHOL.MC4	mean.LIHC.MC4.minus.mean.CHOL.MC4	p.value.LIHC.MC4.CHOL.MC4	p.value.adj.LIHC.MC4.CHOL.MC4	status	mean.BRCA.MC1	mean.LIHC.MC4	mean.BRCA.MC1.minus.mean.LIHC.MC4	p.value.BRCA.MC1.LIHC.MC4	p.value.adj.BRCA.MC1.LIHC.MC4	status	mean.BRCA.MC2	mean.LIHC.MC4	mean.BRCA.MC2.minus.mean.LIHC.MC4	p.value.BRCA.MC2.LIHC.MC4	p.value.adj.BRCA.MC2.LIHC.MC4	status	mean.BRCA.MC3	mean.LIHC.MC4	mean.BRCA.MC3.minus.mean.LIHC.MC4	p.value.BRCA.MC3.LIHC.MC4	p.value.adj.BRCA.MC3.LIHC.MC4	status	mean.BRCA.MC4	mean.LIHC.MC4	mean.BRCA.MC4.minus.mean.LIHC.MC4	p.value.BRCA.MC4.LIHC.MC4	p.value.adj.BRCA.MC4.LIHC.MC4	status
LIHC MC4	cg01351041	0.304382274310295	0.033478266349804	0.270904007960491	7.2227e+07	0.0000595162026546586	Hypermethylated	0.304382274310295	0.0310539298627853	0.27332834444751	0.0000104669310770182	0.000118407644018184	Hypermethylated	0.304382274310295	0.0346939043246533	0.269688369985642	3.57069e+08	0.0000338801825884699	Hypermethylated	0.304382274310295	0.0314202868321731	0.272961987478122	7.85036e+08	0.0000841631191764117	Hypermethylated	0.0330260062984252	0.304382274310295	-0.27135626801187	6.84055e-12	1.89101e-10	Hypermethylated	0.0310917980278071	0.304382274310295	-0.273290476282488	1.25366e-11	3.78751e-10	Hypermethylated	0.029802068238901	0.304382274310295	-0.274580206071394	2.21743e-10	2.55322e-08	Hypermethylated	0.0309639180197373	0.304382274310295	-0.273418356290558	1.12194e-10	3.05847e-09	Hypermethylated
LIHC MC4	cg01362570	0.326655920310953	0.0364023116606026	0.29025360865035	1.72509e+08	0.0000757628593483777	Hypermethylated	0.326655920310953	0.0379069857304683	0.288748934580484	0.0000381689896375682	0.000236158478771099	Hypermethylated	0.326655920310953	0.0356697732756044	0.290986147035348	0.0000127382889099167	0.000073030845781499	Hypermethylated	0.326655920310953	0.0347074083231663	0.291948511987786	0.0000265897272474183	0.000133971753313511	Hypermethylated	0.0307782686634643	0.326655920310953	-0.295877651647488	1.69525e-11	3.81392e-10	Hypermethylated	0.0301243467191389	0.326655920310953	-0.296531573591814	1.38216e-10	2.3897e-09	Hypermethylated	0.0281151159595724	0.326655920310953	-0.29854080435138	9.51417e-10	6.38643e-08	Hypermethylated	0.0295595883358037	0.326655920310953	-0.297096331975149	6.36143e-10	1.1216e-08	Hypermethylated
LIHC MC4	cg02362385	0.257625619068082	0.0386638703895378	0.218961748678544	0.00207109802245078	0.00764272423173102	Hypermethylated	0.257625619068082	0.037480948716828	0.220144670351254	0.00483570609597217	0.0114399697559204	Hypermethylated	0.257625619068082	0.0387835193193672	0.218842099748715	0.00109944737965389	0.00304924956089035	Hypermethylated	0.257625619068082	0.0294292424216551	0.228196376646427	0.00132736137036786	0.00310936224975377	Hypermethylated	0.0233020239139992	0.257625619068082	-0.234323595154083	1.6709e-06	1.11015e-05	Hypermethylated	0.0223462396505865	0.257625619068082	-0.235279379417496	5.92119e-08	4.41078e-06	Hypermethylated	0.0223478783791767	0.257625619068082	-0.235277740688906	1.40306e-05	0.000203045	Hypermethylated	0.022181299412425	0.257625619068082	-0.235444319655657	1.7773e-06	1.34776e-05	Hypermethylated
LIHC MC4	cg03111951	0.261389905517746	0.0188565549197701	0.242533350597976	0.00024749228678457	0.00152281983095928	Hypermethylated	0.261389905517746	0.0191865950051955	0.24220331051255	0.00164353305930948	0.00459950385628373	Hypermethylated	0.261389905517746	0.0179390702263225	0.243450835291423	0.000380225774990608	0.00120717793530631	Hypermethylated	0.261389905517746	0.0190700020728728	0.242319903444873	0.00176344688924414	0.00398862918042727	Hypermethylated	0.0161200895868337	0.261389905517746	-0.245269815930912	1.41124e-09	1.3161e-07	Hypermethylated	0.016185607547792	0.261389905517746	-0.245204297969954	4.43711e-09	3.96001e-07	Hypermethylated	0.0152608049212106	0.261389905517746	-0.246129100596535	1.00672e-08	3.80543e-07	Hypermethylated	0.0163778074034422	0.261389905517746	-0.245012098114304	7.05291e-08	5.69286e-06	Hypermethylated
LIHC MC4	cg03208016	0.312973605073556	0.016193849148604	0.296779755924952	1.02668e+08	0.0000629148260791348	Hypermethylated	0.312973605073556	0.0166520961045006	0.296321508969056	0.0000291224906039849	0.000196305202697133	Hypermethylated	0.312973605073556	0.0158029169080249	0.297170688165532	6.21176e+08	0.000044699354887548	Hypermethylated	0.312973605073556	0.0155081871493239	0.297465417924232	0.0000139043402916382	0.0000933055028858342	Hypermethylated	0.0180735160593707	0.312973605073556	-0.294900089014186	2.52157e-07	1.88383e-06	Hypermethylated	0.0189739707667832	0.312973605073556	-0.293999634306773	2.62997e-05	0.000159102	Hypermethylated	0.0173237938187676	0.312973605073556	-0.295649811254789	1.43108e-06	2.62224e-05	Hypermethylated	0.0193582597209486	0.312973605073556	-0.293615345352608	0.000804711	0.00446865	Hypermethylated
LIHC MC4	cg05040544	0.343195911417071	0.0217871375834657	0.321408773833605	1.02668e+08	0.0000629148260791348	Hypermethylated	0.343195911417071	0.0230747289797689	0.320121182437302	0.0000348920785802716	0.000221680867205003	Hypermethylated	0.343195911417071	0.0311151243490386	0.312080787068032	0.0000957721068655989	0.000374585039096614	Hypermethylated	0.343195911417071	0.0213564282509474	0.321839483166124	0.0000167680902614733	0.000101887409680181	Hypermethylated	0.0297083634765204	0.343195911417071	-0.313487547940551	0.000115386	0.000610844	Hypermethylated	0.02618668103747	0.343195911417071	-0.317009230379601	5.97524e-05	0.000347579	Hypermethylated	0.0261869572762256	0.343195911417071	-0.317008954140846	0.000707899	0.00734741	Hypermethylated	0.0260718351584547	0.343195911417071	-0.317124076258616	0.000516715	0.00292397	Hypermethylated
LIHC MC4	cg05569109	0.252494030103206	0.016927103040033	0.235566927063173	2.63764e+08	0.0000925247723098253	Hypermethylated	0.252494030103206	0.0172663527179828	0.235227677385223	0.0000648489382316669	0.000346808580187008	Hypermethylated	0.252494030103206	0.0161844598597719	0.236309570243434	0.0000116591875248488	0.0000684224298404983	Hypermethylated	0.252494030103206	0.0155042329718507	0.236989797131355	8.64392e+08	0.0000841631191764117	Hypermethylated	0.0404457528500807	0.252494030103206	-0.212048277253125	0.127777	0.503758	Hypermethylated	0.0199856024900431	0.252494030103206	-0.232508427613163	0.00190537	0.0095393	Hypermethylated	0.0237964485875862	0.252494030103206	-0.22869758151562	0.00131544	0.00130395	Hypermethylated	0.0243325006841314	0.252494030103206	-0.228161529419075	0.0166533	0.0820949	Hypermethylated
LIHC MC4	cg05933935	0.268718234344686	0.013672396361778	0.255045837982908	0.0000269019293308536	0.000336997377472829	Hypermethylated	0.268718234344686	0.0141975629203294	0.254520671424357	0.000399692717300912	0.00145526411494828	Hypermethylated	0.268718234344686	0.0138962640316216	0.254821970313065	0.000131404107724675	0.000489904627996877	Hypermethylated	0.268718234344686	0.0146313103797826	0.254086923964904	0.000291364789505711	0.000850523990013035	Hypermethylated	0.0305953491514697	0.268718234344686	-0.238122885193216	0.000539685	0.00265618	Hypermethylated	0.0128409292622617	0.268718234344686	-0.255877305082424	2.01813e-06	1.39415e-05	Hypermethylated	0.018557161301613	0.268718234344686	-0.250161073043073	8.03947e-07	0.000122755	Hypermethylated	0.0157840253566251	0.268718234344686	-0.252934208988061	7.31876e-06	5.10513e-05	Hypermethylated
LIHC MC4	cg08228715	0.288991974436521	0.0138802185880676	0.275111755848454	7.69442e+08	0.000168869412878753	Hypermethylated	0.288991974436521	0.0142017438088669	0.274790230627655	0.000118150300996433	0.00054975019447261	Hypermethylated	0.288991974436521	0.0151870451916948	0.273804929244827	0.000121477945692874	0.000458253371211435	Hypermethylated	0.288991974436521	0.0129029942871709	0.276088980149351	0.0000291224906039849	0.000142161554188294	Hypermethylated	0.0251283069099609	0.288991974436521	-0.263863667526561	0.0145953	0.00624275	Hypermethylated	0.0249425933564048	0.288991974436521	-0.264049381080117	1.22626	4.86182	Hypermethylated	0.0156010741987028	0.288991974436521	-0.273390900237819	0.0286805	0.229818	Hypermethylated	0.0159368592370866	0.288991974436521	-0.273055115199435	0.14196	0.0648171	Hypermethylated
LIHC MC4	cg10376598	0.296896675721407	0.0433970765492683	0.253499599172139	0.000345159809623276	0.00195591782627283	Hypermethylated	0.296896675721407	0.0395287605723234	0.257367915149084	0.0011488518877431	0.00340947803229828	Hypermethylated	0.296896675721407	0.0419977423329996	0.254898933388408	0.000353247023163506	0.00113343437426861	Hypermethylated	0.296896675721407	0.0325799731915858	0.264316702529822	0.000341532005592784	0.00097275025074543	Hypermethylated	0.0273985063598239	0.296896675721407	-0.269498169361583	8.04263e-06	4.88221e-05	Hypermethylated	0.026409269231846	0.296896675721407	-0.270487406489561	8.94013e-06	5.69924e-05	Hypermethylated	0.0278995066721318	0.296896675721407	-0.268997169049276	0.000936129	0.00951201	Hypermethylated	0.0257788352307513	0.296896675721407	-0.271117840490656	1.36282e-06	9.20519e-05	Hypermethylated
LIHC MC4	cg18354742	0.288705407875313	0.0198405641211289	0.268864843754184	6.54642e+08	0.000153463366577786	Hypermethylated	0.288705407875313	0.0194930260890111	0.269212381786302	0.000108578616684207	0.000514248973483777	Hypermethylated	0.288705407875313	0.0198549838651224	0.26885042401019	0.0000815886232847187	0.000327128213650707	Hypermethylated	0.288705407875313	0.013426819567777	0.275278588307536	8.64392e+08	0.0000841631191764117	Hypermethylated	0.0150379170630815	0.288705407875313	-0.273667490812231	1.7454e-11	3.90256e-10	Hypermethylated	0.015658821139131	0.288705407875313	-0.273046586736182	5.41568e-10	7.57884e-09	Hypermethylated	0.0145173862112396	0.288705407875313	-0.274188021664073	1.63422e-09	9.33275e-08	Hypermethylated	0.0195537109061528	0.288705407875313	-0.26915169696916	2.29358e-08	2.45944e-08	Hypermethylated
LIHC MC4	cg18485193	0.376727324847867	0.0198181655725889	0.356909159275278	5.05795e+07	0.0000587551023606599	Hypermethylated	0.376727324847867	0.0182720573843865	0.358455267463481	8.64392e+08	0.000117067364786375	Hypermethylated	0.376727324847867	0.0301124092573268	0.34661491559054	6.21176e+08	0.000044699354887548	Hypermethylated	0.376727324847867	0.0145690559309597	0.362158268916907	7.12674e+08	0.0000841631191764117	Hypermethylated	0.0376710870870386	0.376727324847867	-0.339056237760828	8.10361e-10	1.00492e-08	Hypermethylated	0.0268168397932732	0.376727324847867	-0.349910485054594	4.36321e-11	6.29559e-09	Hypermethylated	0.0308618252576221	0.376727324847867	-0.345865499590245	1.8321e-08	6.2017e-07	Hypermethylated	0.0294267039848156	0.376727324847867	-0.347300620863051	1.1388e-08	1.31863e-07	Hypermethylated
LIHC MC4	cg19306047	0.356240965768374	0.0342616891227391	0.321979276645635	0.0000705136699205599	0.000615828503476272	Hypermethylated	0.356240965768374	0.0300651039240035	0.326175861844371	0.000291364789505711	0.00112601774747845	Hypermethylated	0.356240965768374	0.0312584516920986	0.324982514076276	0.000112261798334041	0.000428452682654321	Hypermethylated	0.356240965768374	0.0250688456597763	0.331172120108598	0.000164982753331701	0.000531174038255136	Hypermethylated	0.0218453299294134	0.356240965768374	-0.334395635838961	1.93309e-07	1.47069e-06	Hypermethylated	0.0214965540107	0.356240965768374	-0.334744411757674	6.27104e-07	4.65263e-06	Hypermethylated	0.0224825200493204	0.356240965768374	-0.333758445719054	5.29509e-06	0.000678104	Hypermethylated	0.021181502926115	0.356240965768374	-0.335059462842259	1.33546e-06	1.03303e-05	Hypermethylated
LIHC MC4	cg20797142	0.378906217704378	0.0244888573126218	0.354417360391756	0.0000874791557520004	0.000715823240692909	Hypermethylated	0.378906217704378	0.0239542812039525	0.354951936500426	0.000795088486187067	0.00252129431799448	Hypermethylated	0.378906217704378	0.0275719772382452	0.351334240466133	0.000282664296816195	0.000936004280430774	Hypermethylated	0.378906217704378	0.0192570067083006	0.359649210996078	0.000228892987566341	0.000695427393885795	Hypermethylated	0.039719262359979	0.378906217704378	-0.339186955344399	8.04263e-06	4.88221e-05	Hypermethylated	0.0165403312834445	0.378906217704378	-0.362365886420934	5.29593e-08	4.66436e-07	Hypermethylated	0.0253161539252234	0.378906217704378	-0.353590063779155	2.61095e-06	4.47681e-05	Hypermethylated	0.0187767861820695	0.378906217704378	-0.360129431522309	2.77235e-07	2.39016e-06	Hypermethylated
LIHC MC4	cg21926875	0.275532701227785	0.0212588134254709	0.254273887802314	7.88987e+07	0.0000599877502942037	Hypermethylated	0.275532701227785	0.0211705613244769	0.254362139903308	0.0000139043402916382	0.000129591127378862	Hypermethylated	0.275532701227785	0.0209968868083857	0.254535814419399	4.30061e+08	0.0000365447064077616	Hypermethylated	0.275532701227785	0.0196299365654145	0.25590276466237	7.85036e+08	0.0000841631191764117	Hypermethylated	0.0248315882522169	0.275532701227785	-0.250701112975568	2.62367e-09	2.86485e-08	Hypermethylated	0.0276170646195596	0.275532701227785	-0.247915636608225	3.32845e-07	2.5739e-06	Hypermethylated	0.0245288218005329	0.275532701227785	-0.251003879427252	2.14752e-07	4.98478e-06	Hypermethylated	0.0286018460089916	0.275532701227785	-0.246930855218793	6.45955e-06	4.53854e-05	Hypermethylated
		mean.LIHC.MC5	mean.CHOL.MC1	mean.LIHC.MC5.minus.mean.CHOL.MC1	p.value.LIHC.MC5.CHOL.MC1	p.value.adj.LIHC.MC5.CHOL.MC1	status	mean.LIHC.MC5	mean.CHOL.MC2	mean.LIHC.MC5.minus.mean.CHOL.MC2	p.value.LIHC.MC5.CHOL.MC2	p.value.adj.LIHC.MC5.CHOL.MC2	status	mean.LIHC.MC5	mean.CHOL.MC3	mean.LIHC.MC5.minus.mean.CHOL.MC3	p.value.LIHC.MC5.CHOL.MC3	p.value.adj.LIHC.MC5.CHOL.MC3	status	mean.LIHC.MC5	mean.CHOL.MC4	mean.LIHC.MC5.minus.mean.CHOL.MC4	p.value.LIHC.MC5.CHOL.MC4	p.value.adj.LIHC.MC5.CHOL.MC4	status	mean.BRCA.MC1	mean.LIHC.MC5	mean.BRCA.MC1.minus.mean.LIHC.MC5	p.value.BRCA.MC1.LIHC.MC5	p.value.adj.BRCA.MC1.LIHC.MC5	status	mean.BRCA.MC2	mean.LIHC.MC5	mean.BRCA.MC2.minus.mean.LIHC.MC5	p.value.BRCA.MC2.LIHC.MC5	p.value.adj.BRCA.MC2.LIHC.MC5	status	mean.BRCA.MC3	mean.LIHC.MC5	mean.BRCA.MC3.minus.mean.LIHC.MC5	p.value.BRCA.MC3.LIHC.MC5	p.value.adj.BRCA.MC3.LIHC.MC5	status	mean.BRCA.MC4	mean.LIHC.MC5	mean.BRCA.MC4.minus.mean.LIHC.MC5	p.value.BRCA.MC4.LIHC.MC5	p.value.adj.BRCA.MC4.LIHC.MC5	status
LIHC MC5	cg01362570	0.402044193632575	0.0364023116606026	0.365641881971972	4.47176e+08	0.0000710794577376051	Hypermethylated	0.402044193632575	0.0379069857304683	0.364137207902106	0.0000643300931527233	0.000394282250675229	Hypermethylated	0.402044193632575	0.0356697732756044	0.36637442035697	0.0000200187726170863	0.000123539345578434	Hypermethylated	0.402044193632575	0.0347074083231663	0.367336785309408	0.0000300008157680619	0.000192475878622272	Hypermethylated	0.0307782686634643	0.402044193632575	-0.37126592496911	2.32978e-10	5.55865e-09	Hypermethylated	0.0301243467191389	0.402044193632575	-0.371919846913436	2.17606e-09	2.55812e-08	Hypermethylated	0.0281151159595724	0.402044193632575	-0.373929077673002	7.78624e-09	5.1469e-07	Hypermethylated	0.0295595883358037	0.402044193632575	-0.372484605296771	5.89926e-09	6.70678e-08	Hypermethylated
LIHC MC5	cg04012924	0.401248377019689	0.0864343987165748	0.314813978303114	0.0000397251737667267	0.000285191825395896	Hypermethylated	0.401248377019689	0.020773653273928	0.380474723745761	7.34543e+08	0.000147910560774868	Hypermethylated	0.401248377019689	0.0804174426482974	0.320830934371391	0.0000912541683586135	0.000424195653894996	Hypermethylated	0.401248377019689	0.0233174270113354	0.377930950008353	0.0000100078267087501	0.000125711769939403	Hypermethylated	0.0247341951492826	0.401248377019689	-0.376514181870406	2.82192e-11	1.23037e-09	Hypermethylated	0.0265836725009757	0.401248377019689	-0.374664704518713	1.63649e-10	3.16306e-09	Hypermethylated	0.0236878373961794	0.401248377019689	-0.377560539623509	4.28299e-09	3.50207e-07	Hypermethylated	0.0209701293532665	0.401248377019689	-0.380278247666422	2.07788e-10	5.83608e-09	Hypermethylated
LIHC MC5	cg05040544	0.462869823271726	0.0217871375834657	0.441082685688261	1.82025e+08	0.0000477487062272836	Hypermethylated	0.462869823271726	0.0230747289797689	0.439795094291957	0.0000706171568111958	0.000421957742779492	Hypermethylated	0.462869823271726	0.0311151243490386	0.431754698922688	0.0000768084141185365	0.000367641537836633	Hypermethylated	0.462869823271726	0.0213564282509474	0.441513395020779	0.0000330563516194391	0.000204446508508563	Hypermethylated	0.0297083634765204	0.462869823271726	-0.433161459795206	0.000627981	0.00353528	Hypermethylated	0.02618668103747	0.462869823271726	-0.436683142234256	0.000677248	0.00341415	Hypermethylated	0.0261869572762256	0.462869823271726	-0.436682865995501	0.00454661	0.0468537	Hypermethylated	0.0260718351584547	0.462869823271726	-0.436797988113272	0.000240136	0.011552	Hypermethylated
LIHC MC5	cg10376598	0.409314962151329	0.0433970765492683	0.365917885602061	0.0000397251737667267	0.000285191825395896	Hypermethylated	0.409314962151329	0.0395287605723234	0.369786201579005	0.000208480507742091	0.000969419196576242	Hypermethylated	0.409314962151329	0.0419977423329996	0.367317219818329	0.000128178546103979	0.000565570295309168	Hypermethylated	0.409314962151329	0.0325799731915858	0.376734988959743	0.0000533105524581409	0.000283352540790368	Hypermethylated	0.0273985063598239	0.409314962151329	-0.381916455791505	4.75927e-10	9.82396e-09	Hypermethylated	0.026409269231846	0.409314962151329	-0.382905692919483	6.01535e-10	8.71042e-09	Hypermethylated	0.0278995066721318	0.409314962151329	-0.381415455479197	5.91344e-08	2.28001e-06	Hypermethylated	0.0257788352307513	0.409314962151329	-0.383536126920578	2.69945e-09	3.46723e-08	Hypermethylated
LIHC MC5	cg18354742	0.388548160535002	0.0198405641211289	0.368707596413874	4.47176e+08	0.0000710794577376051	Hypermethylated	0.388548160535002	0.0194930260890111	0.369055134445991	0.0000533105524581409	0.000344736323727171	Hypermethylated	0.388548160535002	0.0198549838651224	0.36869317666988	0.0000263896584260217	0.000153557824555531	Hypermethylated	0.388548160535002	0.013426819567777	0.375121340967225	0.0000150167353554207	0.000134454444720167	Hypermethylated	0.0150379170630815	0.388548160535002	-0.373510243471921	4.62015e-10	9.58685e-09	Hypermethylated	0.015658821139131	0.388548160535002	-0.372889339395871	7.50658e-09	7.60196e-08	Hypermethylated	0.0145173862112396	0.388548160535002	-0.374030774323763	2.45394e-08	1.15614e-06	Hypermethylated	0.0195537109061528	0.388548160535002	-0.36899444962885	2.68543e-07	2.04955e-06	Hypermethylated
LIHC MC5	cg18485193	0.499465666479894	0.0198181655725889	0.479647500907305	3.42662e+08	0.0000625655190403039	Hypermethylated	0.499465666479894	0.0182720573843865	0.481193609095508	0.0000272149552971303	0.000219890784917935	Hypermethylated	0.499465666479894	0.0301124092573268	0.469353257222567	0.0000151299233823975	0.000099614158981956	Hypermethylated	0.499465666479894	0.0145690559309597	0.484896610548934	0.0000272149552971303	0.000181124772551971	Hypermethylated	0.0376710870870386	0.499465666479894	-0.461794579392855	2.37406e-07	2.22746e-06	Hypermethylated	0.0268168397932732	0.499465666479894	-0.472648826686621	1.66087e-06	1.10711e-05	Hypermethylated	0.0308618252576221	0.499465666479894	-0.468603841222272	2.35322e-07	5.01594e-05	Hypermethylated	0.0294267039848156	0.499465666479894	-0.470038962495078	4.80931e-05	0.000272449	Hypermethylated
LIHC MC5	cg19306047	0.456083794289267	0.0342616891227391	0.421822105166527	0.0000265499278207713	0.000212179036126614	Hypermethylated	0.456083794289267	0.0300651039240035	0.426018690365263	0.000122357222948224	0.000639675716622154	Hypermethylated	0.456083794289267	0.0312584516920986	0.424825342597168	0.000064543976894428	0.000317970756120764	Hypermethylated	0.456083794289267	0.0250688456597763	0.43101494862949	0.0000643300931527233	0.000324478675318982	Hypermethylated	0.0218453299294134	0.456083794289267	-0.434238464359853	3.64293e-10	7.90749e-09	Hypermethylated	0.0214965540107	0.456083794289267	-0.434587240278567	8.30833e-10	1.13403e-08	Hypermethylated	0.0224825200493204	0.456083794289267	-0.433601274239946	8.20701e-08	2.95797e-06	Hypermethylated	0.021181502926115	0.456083794289267	-0.434902291363152	3.9936e-10	4.82222e-08	Hypermethylated
LIHC MC5	cg20797142	0.413079310285723	0.0244888573126218	0.388590452973101	0.00937376502071005	0.0230246119738698	Hypermethylated	0.413079310285723	0.0239542812039525	0.389125029081771	0.0219328645237668	0.0463181709672475	Hypermethylated	0.413079310285723	0.0275719772382452	0.385507333047478	0.0129813555059764	0.0311285301022406	Hypermethylated	0.413079310285723	0.0192570067083006	0.393822303577422	0.00269961502986357	0.00689829679653902	Hypermethylated	0.039719262359979	0.413079310285723	-0.373360047925744	0.00290952	0.0152505	Hypermethylated	0.0165403312834445	0.413079310285723	-0.396538979002279	5.36796e-05	0.000300892	Hypermethylated	0.0253161539252234	0.413079310285723	-0.3877631563605	2.68634e-06	0.000349073	Hypermethylated	0.0187767861820695	0.413079310285723	-0.394302524103654	1.10233e-05	0.000601705	Hypermethylated
		mean.LIHC.MC5	mean.CHOL.MC1	mean.LIHC.MC5.minus.mean.CHOL.MC1	p.value.LIHC.MC5.CHOL.MC1	p.value.adj.LIHC.MC5.CHOL.MC1	status	mean.LIHC.MC5	mean.CHOL.MC2	mean.LIHC.MC5.minus.mean.CHOL.MC2	p.value.LIHC.MC5.CHOL.MC2	p.value.adj.LIHC.MC5.CHOL.MC2	status	mean.LIHC.MC5	mean.CHOL.MC3	mean.LIHC.MC5.minus.mean.CHOL.MC3	p.value.LIHC.MC5.CHOL.MC3	p.value.adj.LIHC.MC5.CHOL.MC3	status	mean.LIHC.MC5	mean.CHOL.MC4	mean.LIHC.MC5.minus.mean.CHOL.MC4	p.value.LIHC.MC5.CHOL.MC4	p.value.adj.LIHC.MC5.CHOL.MC4	status	mean.BRCA.MC1	mean.LIHC.MC5	mean.BRCA.MC1.minus.mean.LIHC.MC5	p.value.BRCA.MC1.LIHC.MC5	p.value.adj.BRCA.MC1.LIHC.MC5	status	mean.BRCA.MC2	mean.LIHC.MC5	mean.BRCA.MC2.minus.mean.LIHC.MC5	p.value.BRCA.MC2.LIHC.MC5	p.value.adj.BRCA.MC2.LIHC.MC5	status	mean.BRCA.MC3	mean.LIHC.MC5	mean.BRCA.MC3.minus.mean.LIHC.MC5	p.value.BRCA.MC3.LIHC.MC5	p.value.adj.BRCA.MC3.LIHC.MC5	status	mean.BRCA.MC4	mean.LIHC.MC5	mean.BRCA.MC4.minus.mean.LIHC.MC5	p.value.BRCA.MC4.LIHC.MC5	p.value.adj.BRCA.MC4.LIHC.MC5	status
LIHC MC5	cg01351041	0.331665764403123	0.033478266349804	0.298187498053319	2.18443e+08	0.0000511592948795331	Hypermethylated	0.331665764403123	0.0310539298627853	0.300611834540337	0.0000223638048214228	0.000196068822148782	Hypermethylated	0.331665764403123	0.0346939043246533	0.296971860078469	0.0000113927881912583	0.0000808567454826264	Hypermethylated	0.331665764403123	0.0314202868321731	0.300245477570949	0.0000135775970225137	0.000130916705939312	Hypermethylated	0.0330260062984252	0.331665764403123	-0.298639758104697	1.46034e-09	2.48173e-08	Hypermethylated	0.0310917980278071	0.331665764403123	-0.300573966375315	2.24668e-09	2.63006e-08	Hypermethylated	0.029802068238901	0.331665764403123	-0.301863696164221	1.26211e-08	7.12175e-08	Hypermethylated	0.0309639180197373	0.331665764403123	-0.300701846383385	1.47457e-08	1.47574e-08	Hypermethylated
LIHC MC5	cg01362570	0.402044193632575	0.0364023116606026	0.365641881971972	4.47176e+08	0.0000710794577376051	Hypermethylated	0.402044193632575	0.0379069857304683	0.364137207902106	0.0000643300931527233	0.000394282250675229	Hypermethylated	0.402044193632575	0.0356697732756044	0.36637442035697	0.0000200187726170863	0.000123539345578434	Hypermethylated	0.402044193632575	0.0347074083231663	0.367336785309408	0.0000300008157680619	0.000192475878622272	Hypermethylated	0.0307782686634643	0.402044193632575	-0.37126592496911	2.32978e-10	5.55865e-09	Hypermethylated	0.0301243467191389	0.402044193632575	-0.371919846913436	2.17606e-09	2.55812e-08	Hypermethylated	0.0281151159595724	0.402044193632575	-0.373929077673002	7.78624e-09	5.1469e-07	Hypermethylated	0.0295595883358037	0.402044193632575	-0.372484605296771	5.89926e-09	6.70678e-08	Hypermethylated
LIHC MC5	cg02190572	0.239833440479518	0.015497918139784	0.224335522339734	0.0000148981906844058	0.000142745745731437	Hypermethylated	0.239833440479518	0.0156384185982492	0.224195021881269	0.000294658987094185	0.00127699677304061	Hypermethylated	0.239833440479518	0.0142678807841188	0.225565559695399	0.000031662178708387	0.000177556618717043	Hypermethylated	0.239833440479518	0.0152027490891865	0.224630691390332	0.000102062625945562	0.000459212138155934	Hypermethylated	0.0150814823459827	0.239833440479518	-0.224751958133535	4.06271e-05	0.000264883	Hypermethylated	0.0174776168020784	0.239833440479518	-0.22235582367744	0.00424232	0.0199765	Hypermethylated	0.0160290925604679	0.239833440479518	-0.22380434791905	0.000426514	0.00532726	Hypermethylated	0.0170279762144395	0.239833440479518	-0.222805464265079	0.00736133	0.0339508	Hypermethylated
LIHC MC5	cg02362385	0.316299993561731	0.0386638703895378	0.277636123172193	0.00173338228821234	0.00576464313587316	Hypermethylated	0.316299993561731	0.037480948716828	0.278819044844903	0.00509828816694319	0.013642155797921	Hypermethylated	0.316299993561731	0.0387835193193672	0.277516474242364	0.000995938717359732	0.00331726343068229	Hypermethylated	0.316299993561731	0.0294292424216551	0.286870751140076	0.00100957312177827	0.00297607594164639	Hypermethylated	0.0233020239139992	0.316299993561731	-0.292997969647732	5.56515e-05	3.56841e-05	Hypermethylated	0.0223462396505865	0.316299993561731	-0.293953753911144	2.61684e-05	0.00015142	Hypermethylated	0.0223478783791767	0.316299993561731	-0.293952115182554	0.00050275	0.00619521	Hypermethylated	0.022181299412425	0.316299993561731	-0.294118694149306	0.000103451	0.000566186	Hypermethylated
LIHC MC5	cg04012924	0.401248377019689	0.0864343987165748	0.314813978303114	0.0000397251737667267	0.000285191825395896	Hypermethylated	0.401248377019689	0.020773653273928	0.380474723745761	7.34543e+08	0.000147910560774868	Hypermethylated	0.401248377019689	0.0804174426482974	0.320830934371391	0.0000912541683586135	0.000424195653894996	Hypermethylated	0.401248377019689	0.0233174270113354	0.377930950008353	0.0000100078267087501	0.000125711769939403	Hypermethylated	0.0247341951492826	0.401248377019689	-0.376514181870406	2.82192e-11	1.23037e-09	Hypermethylated	0.0265836725009757	0.401248377019689	-0.374664704518713	1.63649e-10	3.16306e-09	Hypermethylated	0.0236878373961794	0.401248377019689	-0.377560539623509	4.28299e-09	3.50207e-07	Hypermethylated	0.0209701293532665	0.401248377019689	-0.380278247666422	2.07788e-10	5.83608e-09	Hypermethylated
LIHC MC5	cg04035559	0.251321969729375	0.0159968059205333	0.235325163808842	0.000170612961390794	0.000880831575899791	Hypermethylated	0.251321969729375	0.0160601665244791	0.235261803204896	0.00118044072917851	0.00399978112549907	Hypermethylated	0.251321969729375	0.0167457234392147	0.234576246290161	0.000739550628126087	0.00255893788033504	Hypermethylated	0.251321969729375	0.0169117986001136	0.234410171129262	0.00186630370021431	0.00502233470723879	Hypermethylated	0.0192119664988091	0.251321969729375	-0.232110003230566	10649.6	32578.7	Hypermethylated	0.0167593293544219	0.251321969729375	-0.234562640374953	13.0125	47.6516	Hypermethylated	0.0159589201508629	0.251321969729375	-0.235363049578513	1.3935	9.74158	Hypermethylated	0.0159841290125104	0.251321969729375	-0.235337840716865	0.275618	0.104593	Hypermethylated
LIHC MC5	cg04395369	0.301544083558911	0.0209456077423094	0.280598475816602	8.6619e+07	0.0000391938704230774	Hypermethylated	0.301544083558911	0.0200351798624835	0.281508903696428	0.0000150167353554207	0.000161118768153645	Hypermethylated	0.301544083558911	0.020341774661537	0.281202308897374	0.0000052506822301691	0.0000490847878252904	Hypermethylated	0.301544083558911	0.01931678365701	0.282227299901901	0.0000135775970225137	0.000130916705939312	Hypermethylated	0.0287430758533546	0.301544083558911	-0.272801007705557	4.75567e-05	0.00030759	Hypermethylated	0.0298876840482366	0.301544083558911	-0.271656399510674	0.00077783	0.00389936	Hypermethylated	0.0293426932255112	0.301544083558911	-0.2722013903334	0.00281271	0.0300383	Hypermethylated	0.0302575202123873	0.301544083558911	-0.271286563346524	0.00736133	0.0339508	Hypermethylated
LIHC MC5	cg05040544	0.462869823271726	0.0217871375834657	0.441082685688261	1.82025e+08	0.0000477487062272836	Hypermethylated	0.462869823271726	0.0230747289797689	0.439795094291957	0.0000706171568111958	0.000421957742779492	Hypermethylated	0.462869823271726	0.0311151243490386	0.431754698922688	0.0000768084141185365	0.000367641537836633	Hypermethylated	0.462869823271726	0.0213564282509474	0.441513395020779	0.0000330563516194391	0.000204446508508563	Hypermethylated	0.0297083634765204	0.462869823271726	-0.433161459795206	0.000627981	0.00353528	Hypermethylated	0.02618668103747	0.462869823271726	-0.436683142234256	0.000677248	0.00341415	Hypermethylated	0.0261869572762256	0.462869823271726	-0.436682865995501	0.00454661	0.0468537	Hypermethylated	0.0260718351584547	0.462869823271726	-0.436797988113272	0.000240136	0.011552	Hypermethylated
LIHC MC5	cg05569109	0.270706386319226	0.016927103040033	0.253779283279193	0.0000115737057129489	0.000122099577505582	Hypermethylated	0.270706386319226	0.0172663527179828	0.253440033601243	0.000111776210597106	0.000596346261127614	Hypermethylated	0.270706386319226	0.0161844598597719	0.254521926459454	0.000031662178708387	0.000177556618717043	Hypermethylated	0.270706386319226	0.0155042329718507	0.255202153347375	0.0000330563516194391	0.000204446508508563	Hypermethylated	0.0404457528500807	0.270706386319226	-0.230260633469145	22.224	82.763	Hypermethylated	0.0199856024900431	0.270706386319226	-0.250720783829183	0.5902	2.36772	Hypermethylated	0.0237964485875862	0.270706386319226	-0.246909937731639	0.28035	2.16185	Hypermethylated	0.0243325006841314	0.270706386319226	-0.246373885635094	3.72628	14.0216	Hypermethylated
LIHC MC5	cg05933935	0.286025617864152	0.013672396361778	0.272353221502374	0.000158475193635736	0.000830767339526547	Hypermethylated	0.286025617864152	0.0141975629203294	0.271828054943823	0.00186630370021431	0.00587681489475309	Hypermethylated	0.286025617864152	0.0138962640316216	0.272129353832531	0.000432528621676217	0.00160394127870641	Hypermethylated	0.286025617864152	0.0146313103797826	0.27139430748437	0.00118044072917851	0.00339969142319347	Hypermethylated	0.0305953491514697	0.286025617864152	-0.255430268712683	0.482419	2.05632	Hypermethylated	0.0128409292622617	0.286025617864152	-0.273184688601891	0.00689254	0.0319179	Hypermethylated	0.018557161301613	0.286025617864152	-0.267468456562539	0.00687615	0.00686292	Hypermethylated	0.0157840253566251	0.286025617864152	-0.270241592507527	0.00578622	0.00269225	Hypermethylated
LIHC MC5	cg08228715	0.311944235462333	0.0138802185880676	0.298064016874265	8.96474e+08	0.000104357747501186	Hypermethylated	0.311944235462333	0.0142017438088669	0.297742491653466	0.000146414197429791	0.000733657031928213	Hypermethylated	0.311944235462333	0.0151870451916948	0.296757190270638	0.000210792543007344	0.000864061008716615	Hypermethylated	0.311944235462333	0.0129029942871709	0.299041241175162	0.0000440960575930426	0.000248447717558474	Hypermethylated	0.0251283069099609	0.311944235462333	-0.286815928552372	0.24596	1.07586	Hypermethylated	0.0249425933564048	0.311944235462333	-0.287001642105928	20.9559	75.6954	Hypermethylated	0.0156010741987028	0.311944235462333	-0.29634316126363	0.51012	3.79399	Hypermethylated	0.0159368592370866	0.311944235462333	-0.296007376225246	4.1566	15.5872	Hypermethylated
LIHC MC5	cg10376598	0.409314962151329	0.0433970765492683	0.365917885602061	0.0000397251737667267	0.000285191825395896	Hypermethylated	0.409314962151329	0.0395287605723234	0.369786201579005	0.000208480507742091	0.000969419196576242	Hypermethylated	0.409314962151329	0.0419977423329996	0.367317219818329	0.000128178546103979	0.000565570295309168	Hypermethylated	0.409314962151329	0.0325799731915858	0.376734988959743	0.0000533105524581409	0.000283352540790368	Hypermethylated	0.0273985063598239	0.409314962151329	-0.381916455791505	4.75927e-10	9.82396e-09	Hypermethylated	0.026409269231846	0.409314962151329	-0.382905692919483	6.01535e-10	8.71042e-09	Hypermethylated	0.0278995066721318	0.409314962151329	-0.381415455479197	5.91344e-08	2.28001e-06	Hypermethylated	0.0257788352307513	0.409314962151329	-0.383536126920578	2.69945e-09	3.46723e-08	Hypermethylated
LIHC MC5	cg10724191	0.301910712602659	0.02452227877035	0.277388433832309	3.01478e+06	0.0000383366965411157	Hypermethylated	0.301910712602659	0.0265221631252509	0.275388549477408	8.14697e+08	0.000147910560774868	Hypermethylated	0.301910712602659	0.0249643610103701	0.276946351592289	0.0000031925635575574	0.0000414399287424738	Hypermethylated	0.301910712602659	0.0258838091338501	0.276026903468809	9.03171e+08	0.000125711769939403	Hypermethylated	0.0453599629718981	0.301910712602659	-0.256550749630761	7.41807e-05	0.000467747	Hypermethylated	0.0408464334521564	0.301910712602659	-0.261064279150503	0.000328319	0.00170308	Hypermethylated	0.0378188782134935	0.301910712602659	-0.264091834389166	0.000180356	0.00242892	Hypermethylated	0.0411859234084666	0.301910712602659	-0.260724789194193	0.00156475	0.00765875	Hypermethylated
LIHC MC5	cg16633750	0.30431463772837	0.0151969395427419	0.289117698185628	0.0000688897769017961	0.000432997458012791	Hypermethylated	0.30431463772837	0.0152027983686874	0.289111839359683	0.000624630624707863	0.00235697259242483	Hypermethylated	0.30431463772837	0.0598940113473305	0.24442062638104	0.00143181376136707	0.00455563630726979	Hypermethylated	0.30431463772837	0.0155564152233088	0.288758222505062	0.000677447913310584	0.00212634890969649	Hypermethylated	0.0154611763754292	0.30431463772837	-0.288853461352941	0.000352523	0.166329	Hypermethylated	0.0172642908197084	0.30431463772837	-0.287050346908662	0.269155	1.10592	Hypermethylated	0.0144021772676799	0.30431463772837	-0.28991246046069	0.0177034	0.164648	Hypermethylated	0.015629252789272	0.30431463772837	-0.288685384939098	1.10532	4.31244	Hypermethylated
LIHC MC5	cg17204394	0.291172494597657	0.0329165499371788	0.258255944660479	0.00509756856685371	0.0139385986384038	Hypermethylated	0.291172494597657	0.0311376623454044	0.260034832252253	0.00763236004184199	0.0191540680741658	Hypermethylated	0.291172494597657	0.034827988579823	0.256344506017834	0.00456509740174476	0.0125638838738082	Hypermethylated	0.291172494597657	0.0243346473750589	0.266837847222598	0.00160496438684193	0.00441582795421185	Hypermethylated	0.022571203231829	0.291172494597657	-0.268601291365828	0.000596879	0.00336881	Hypermethylated	0.0313106323722852	0.291172494597657	-0.259861862225372	0.0127546	0.0578115	Hypermethylated	0.0200305249068275	0.291172494597657	-0.27114196969083	0.00142844	0.016099	Hypermethylated	0.020281630581073	0.291172494597657	-0.270890864016584	0.00271274	0.0129888	Hypermethylated
LIHC MC5	cg17419241	0.249598716768854	0.0167294541013727	0.232869262667481	0.0000287969049400605	0.000225060577715809	Hypermethylated	0.249598716768854	0.0166494892547682	0.232949227514086	0.000227473806707624	0.00103936555901363	Hypermethylated	0.249598716768854	0.0148558831422344	0.234742833626619	0.0000289118773791744	0.000165182083401312	Hypermethylated	0.249598716768854	0.016424094108279	0.233174622660575	0.000160050386457822	0.000652066347917054	Hypermethylated	0.0158442542361853	0.249598716768854	-0.233754462532668	4.882e-05	0.000315408	Hypermethylated	0.0157156102665901	0.249598716768854	-0.233883106502264	0.00010637	0.000578723	Hypermethylated	0.0150292297259111	0.249598716768854	-0.234569487042943	0.000116869	0.000163653	Hypermethylated	0.0159841024817686	0.249598716768854	-0.233614614287085	0.00108183	0.00537326	Hypermethylated
LIHC MC5	cg17942573	0.27225394779676	0.0163335985500674	0.255920349246693	6.92355e+08	0.0000899929302293498	Hypermethylated	0.27225394779676	0.0153034790105164	0.256950468786244	0.000160050386457822	0.000786826191605901	Hypermethylated	0.27225394779676	0.0221895912803865	0.250064356516374	0.0000994051556099772	0.000455853808676356	Hypermethylated	0.27225394779676	0.0139534556508608	0.258300492145899	0.0000300008157680619	0.000192475878622272	Hypermethylated	0.0281089282238395	0.27225394779676	-0.244145019572921	0.000387072	0.00223094	Hypermethylated	0.0182074718838333	0.27225394779676	-0.254046475912927	0.00177597	0.00863116	Hypermethylated	0.0215882577793213	0.27225394779676	-0.250665690017439	0.000306652	0.00393918	Hypermethylated	0.0188025323163987	0.27225394779676	-0.253451415480361	0.0306944	0.134619	Hypermethylated
LIHC MC5	cg18354742	0.388548160535002	0.0198405641211289	0.368707596413874	4.47176e+08	0.0000710794577376051	Hypermethylated	0.388548160535002	0.0194930260890111	0.369055134445991	0.0000533105524581409	0.000344736323727171	Hypermethylated	0.388548160535002	0.0198549838651224	0.36869317666988	0.0000263896584260217	0.000153557824555531	Hypermethylated	0.388548160535002	0.013426819567777	0.375121340967225	0.0000150167353554207	0.000134454444720167	Hypermethylated	0.0150379170630815	0.388548160535002	-0.373510243471921	4.62015e-10	9.58685e-09	Hypermethylated	0.015658821139131	0.388548160535002	-0.372889339395871	7.50658e-09	7.60196e-08	Hypermethylated	0.0145173862112396	0.388548160535002	-0.374030774323763	2.45394e-08	1.15614e-06	Hypermethylated	0.0195537109061528	0.388548160535002	-0.36899444962885	2.68543e-07	2.04955e-06	Hypermethylated
LIHC MC5	cg18485193	0.499465666479894	0.0198181655725889	0.479647500907305	3.42662e+08	0.0000625655190403039	Hypermethylated	0.499465666479894	0.0182720573843865	0.481193609095508	0.0000272149552971303	0.000219890784917935	Hypermethylated	0.499465666479894	0.0301124092573268	0.469353257222567	0.0000151299233823975	0.000099614158981956	Hypermethylated	0.499465666479894	0.0145690559309597	0.484896610548934	0.0000272149552971303	0.000181124772551971	Hypermethylated	0.0376710870870386	0.499465666479894	-0.461794579392855	2.37406e-07	2.22746e-06	Hypermethylated	0.0268168397932732	0.499465666479894	-0.472648826686621	1.66087e-06	1.10711e-05	Hypermethylated	0.0308618252576221	0.499465666479894	-0.468603841222272	2.35322e-07	5.01594e-05	Hypermethylated	0.0294267039848156	0.499465666479894	-0.470038962495078	4.80931e-05	0.000272449	Hypermethylated
LIHC MC5	cg19306047	0.456083794289267	0.0342616891227391	0.421822105166527	0.0000265499278207713	0.000212179036126614	Hypermethylated	0.456083794289267	0.0300651039240035	0.426018690365263	0.000122357222948224	0.000639675716622154	Hypermethylated	0.456083794289267	0.0312584516920986	0.424825342597168	0.000064543976894428	0.000317970756120764	Hypermethylated	0.456083794289267	0.0250688456597763	0.43101494862949	0.0000643300931527233	0.000324478675318982	Hypermethylated	0.0218453299294134	0.456083794289267	-0.434238464359853	3.64293e-10	7.90749e-09	Hypermethylated	0.0214965540107	0.456083794289267	-0.434587240278567	8.30833e-10	1.13403e-08	Hypermethylated	0.0224825200493204	0.456083794289267	-0.433601274239946	8.20701e-08	2.95797e-06	Hypermethylated	0.021181502926115	0.456083794289267	-0.434902291363152	3.9936e-10	4.82222e-08	Hypermethylated
LIHC MC5	cg20797142	0.413079310285723	0.0244888573126218	0.388590452973101	0.00937376502071005	0.0230246119738698	Hypermethylated	0.413079310285723	0.0239542812039525	0.389125029081771	0.0219328645237668	0.0463181709672475	Hypermethylated	0.413079310285723	0.0275719772382452	0.385507333047478	0.0129813555059764	0.0311285301022406	Hypermethylated	0.413079310285723	0.0192570067083006	0.393822303577422	0.00269961502986357	0.00689829679653902	Hypermethylated	0.039719262359979	0.413079310285723	-0.373360047925744	0.00290952	0.0152505	Hypermethylated	0.0165403312834445	0.413079310285723	-0.396538979002279	5.36796e-05	0.000300892	Hypermethylated	0.0253161539252234	0.413079310285723	-0.3877631563605	2.68634e-06	0.000349073	Hypermethylated	0.0187767861820695	0.413079310285723	-0.394302524103654	1.10233e-05	0.000601705	Hypermethylated
LIHC MC5	cg21926875	0.275749779809376	0.0212588134254709	0.254490966383905	0.0000125941126153034	0.000128746978600606	Hypermethylated	0.275749779809376	0.0211705613244769	0.254579218484899	0.0000849755229514579	0.000484045341616242	Hypermethylated	0.275749779809376	0.0209968868083857	0.25475289300099	0.0000346599027183512	0.000190930522978128	Hypermethylated	0.275749779809376	0.0196299365654145	0.256119843243961	0.0000643300931527233	0.000324478675318982	Hypermethylated	0.0248315882522169	0.275749779809376	-0.250918191557159	0.00391949	0.0202805	Hypermethylated	0.0276170646195596	0.275749779809376	-0.248132715189816	1.16043	4.56019	Hypermethylated	0.0245288218005329	0.275749779809376	-0.251220958008843	0.0125341	0.119584	Hypermethylated	0.0286018460089916	0.275749779809376	-0.247147933800384	13.6501	49.3842	Hypermethylated
LIHC MC5	cg25152631	0.321990051038288	0.0447109910470436	0.277279059991245	0.000013700021753464	0.000135230070816819	Hypermethylated	0.321990051038288	0.0400468754273555	0.281943175610933	0.0000931497275339103	0.000518747060945518	Hypermethylated	0.321990051038288	0.0457665923555245	0.276223458682764	0.0000768084141185365	0.000367641537836633	Hypermethylated	0.321990051038288	0.0400901078878452	0.281899943150443	0.0000931497275339103	0.000428267401830053	Hypermethylated	0.034839843164062	0.321990051038288	-0.287150207874226	2.96596e-07	2.72773e-06	Hypermethylated	0.0334758968913072	0.321990051038288	-0.288514154146981	5.99514e-08	4.23789e-06	Hypermethylated	0.0317277880194487	0.321990051038288	-0.29026226301884	2.35322e-07	5.01594e-05	Hypermethylated	0.0319114129302529	0.321990051038288	-0.290078638108035	1.65588e-06	1.11958e-05	Hypermethylated
		mean.LIHC.MC6	mean.CHOL.MC1	mean.LIHC.MC6.minus.mean.CHOL.MC1	p.value.LIHC.MC6.CHOL.MC1	p.value.adj.LIHC.MC6.CHOL.MC1	status	mean.LIHC.MC6	mean.CHOL.MC2	mean.LIHC.MC6.minus.mean.CHOL.MC2	p.value.LIHC.MC6.CHOL.MC2	p.value.adj.LIHC.MC6.CHOL.MC2	status	mean.LIHC.MC6	mean.CHOL.MC3	mean.LIHC.MC6.minus.mean.CHOL.MC3	p.value.LIHC.MC6.CHOL.MC3	p.value.adj.LIHC.MC6.CHOL.MC3	status	mean.LIHC.MC6	mean.CHOL.MC4	mean.LIHC.MC6.minus.mean.CHOL.MC4	p.value.LIHC.MC6.CHOL.MC4	p.value.adj.LIHC.MC6.CHOL.MC4	status	mean.BRCA.MC1	mean.LIHC.MC6	mean.BRCA.MC1.minus.mean.LIHC.MC6	p.value.BRCA.MC1.LIHC.MC6	p.value.adj.BRCA.MC1.LIHC.MC6	status	mean.BRCA.MC2	mean.LIHC.MC6	mean.BRCA.MC2.minus.mean.LIHC.MC6	p.value.BRCA.MC2.LIHC.MC6	p.value.adj.BRCA.MC2.LIHC.MC6	status	mean.BRCA.MC3	mean.LIHC.MC6	mean.BRCA.MC3.minus.mean.LIHC.MC6	p.value.BRCA.MC3.LIHC.MC6	p.value.adj.BRCA.MC3.LIHC.MC6	status	mean.BRCA.MC4	mean.LIHC.MC6	mean.BRCA.MC4.minus.mean.LIHC.MC6	p.value.BRCA.MC4.LIHC.MC6	p.value.adj.BRCA.MC4.LIHC.MC6	status
LIHC MC6	cg05040544	0.352955330554514	0.0217871375834657	0.331168192971048	4.04761e+08	0.0000260591913854317	Hypermethylated	0.352955330554514	0.0230747289797689	0.329880601574745	0.000115039972294073	0.000403070544731146	Hypermethylated	0.352955330554514	0.0311151243490386	0.321840206205475	0.000632927935714549	0.00172620931986361	Hypermethylated	0.352955330554514	0.0213564282509474	0.331598902303566	0.0000469896533354425	0.000160308082157788	Hypermethylated	0.0297083634765204	0.352955330554514	-0.323246967077993	42.8517	112.141	Hypermethylated	0.02618668103747	0.352955330554514	-0.326768649517044	0.173712	46.6168	Hypermethylated	0.0261869572762256	0.352955330554514	-0.326768373278288	74.7244	245.552	Hypermethylated	0.0260718351584547	0.352955330554514	-0.326883495396059	48.6596	129.693	Hypermethylated
LIHC MC6	cg08228715	0.389615956066721	0.0138802185880676	0.375735737478653	1.85071e+08	0.0000150913918575871	Hypermethylated	0.389615956066721	0.0142017438088669	0.375414212257854	0.0000675783371299601	0.000259337375789364	Hypermethylated	0.389615956066721	0.0151870451916948	0.374428910875026	0.000059046983782789	0.000207499606499726	Hypermethylated	0.389615956066721	0.0129029942871709	0.37671296177955	0.0000222486551127777	0.0000908605193134846	Hypermethylated	0.0251283069099609	0.389615956066721	-0.36448764915676	5.30008e-05	0.0018308	Hypermethylated	0.0249425933564048	0.389615956066721	-0.364673362710316	0.0239016	0.074091	Hypermethylated	0.0156010741987028	0.389615956066721	-0.374014881868018	0.000182976	0.00928356	Hypermethylated	0.0159368592370866	0.389615956066721	-0.373679096829634	0.00931817	0.0300543	Hypermethylated
LIHC MC6	cg18485193	0.468459755561411	0.0198181655725889	0.448641589988822	3.4088e+08	0.0000229466194391071	Hypermethylated	0.468459755561411	0.0182720573843865	0.450187698177024	0.0000324465990773395	0.000145155933583648	Hypermethylated	0.468459755561411	0.0301124092573268	0.438347346304084	0.0000227131411032838	0.0000907424139400698	Hypermethylated	0.468459755561411	0.0145690559309597	0.453890699630451	0.0000222486551127777	0.0000908605193134846	Hypermethylated	0.0376710870870386	0.468459755561411	-0.430788668474372	1.59723e-07	7.43901e-08	Hypermethylated	0.0268168397932732	0.468459755561411	-0.441642915768138	1.01789e-06	4.1375e-06	Hypermethylated	0.0308618252576221	0.468459755561411	-0.437597930303789	2.2557e-06	1.83028e-05	Hypermethylated	0.0294267039848156	0.468459755561411	-0.439033051576595	3.32313e-05	0.000125105	Hypermethylated
LIHC MC6	cg19306047	0.363145002057245	0.0342616891227391	0.328883312934506	0.000593761442468125	0.00171194137185071	Hypermethylated	0.363145002057245	0.0300651039240035	0.333079898133242	0.00130218045754117	0.00328231462310445	Hypermethylated	0.363145002057245	0.0312584516920986	0.331886550365147	0.00120687841672781	0.00309940937956832	Hypermethylated	0.363145002057245	0.0250688456597763	0.338076156397469	0.000708103230458645	0.00164819647233806	Hypermethylated	0.0218453299294134	0.363145002057245	-0.341299672127832	5.3823e-09	3.04981e-08	Hypermethylated	0.0214965540107	0.363145002057245	-0.341648448046545	6.35828e-09	3.21167e-08	Hypermethylated	0.0224825200493204	0.363145002057245	-0.340662482007925	4.76961e-07	3.62507e-05	Hypermethylated	0.021181502926115	0.363145002057245	-0.34196349913113	1.09715e-08	5.79203e-08	Hypermethylated
		mean.LIHC.MC6	mean.CHOL.MC1	mean.LIHC.MC6.minus.mean.CHOL.MC1	p.value.LIHC.MC6.CHOL.MC1	p.value.adj.LIHC.MC6.CHOL.MC1	status	mean.LIHC.MC6	mean.CHOL.MC2	mean.LIHC.MC6.minus.mean.CHOL.MC2	p.value.LIHC.MC6.CHOL.MC2	p.value.adj.LIHC.MC6.CHOL.MC2	status	mean.LIHC.MC6	mean.CHOL.MC3	mean.LIHC.MC6.minus.mean.CHOL.MC3	p.value.LIHC.MC6.CHOL.MC3	p.value.adj.LIHC.MC6.CHOL.MC3	status	mean.LIHC.MC6	mean.CHOL.MC4	mean.LIHC.MC6.minus.mean.CHOL.MC4	p.value.LIHC.MC6.CHOL.MC4	p.value.adj.LIHC.MC6.CHOL.MC4	status	mean.BRCA.MC1	mean.LIHC.MC6	mean.BRCA.MC1.minus.mean.LIHC.MC6	p.value.BRCA.MC1.LIHC.MC6	p.value.adj.BRCA.MC1.LIHC.MC6	status	mean.BRCA.MC2	mean.LIHC.MC6	mean.BRCA.MC2.minus.mean.LIHC.MC6	p.value.BRCA.MC2.LIHC.MC6	p.value.adj.BRCA.MC2.LIHC.MC6	status	mean.BRCA.MC3	mean.LIHC.MC6	mean.BRCA.MC3.minus.mean.LIHC.MC6	p.value.BRCA.MC3.LIHC.MC6	p.value.adj.BRCA.MC3.LIHC.MC6	status	mean.BRCA.MC4	mean.LIHC.MC6	mean.BRCA.MC4.minus.mean.LIHC.MC6	p.value.BRCA.MC4.LIHC.MC6	p.value.adj.BRCA.MC4.LIHC.MC6	status
LIHC MC6	cg01144275	0.312870996149653	0.0234498130211899	0.289421183128463	4.40857e+08	0.0000277750458094514	Hypermethylated	0.312870996149653	0.0214341456120098	0.291436850537643	0.0000295452238889115	0.000135322011018616	Hypermethylated	0.312870996149653	0.0226542660382868	0.290216730111366	0.0000173633635216135	0.0000723338076895283	Hypermethylated	0.312870996149653	0.0228840635039876	0.289986932645665	0.0000808306719997046	0.000249759704918532	Hypermethylated	0.0321739948169617	0.312870996149653	-0.280697001332691	0.000434404	0.00150914	Hypermethylated	0.0293153111134221	0.312870996149653	-0.283555685036231	0.000544931	0.001851	Hypermethylated	0.0334319153747979	0.312870996149653	-0.279439080774855	0.0133644	0.061442	Hypermethylated	0.0298126886053363	0.312870996149653	-0.283058307544317	0.00829016	0.0268175	Hypermethylated
LIHC MC6	cg01351041	0.331624171185951	0.033478266349804	0.298145904836147	0.000024710110554108	0.000111672217075132	Hypermethylated	0.331624171185951	0.0310539298627853	0.300570241323166	0.000136884393693631	0.000466974545735176	Hypermethylated	0.331624171185951	0.0346939043246533	0.296930266861298	0.00013521714931649	0.00043211194388104	Hypermethylated	0.331624171185951	0.0314202868321731	0.300203884353778	0.0001255149752479	0.000362288506459731	Hypermethylated	0.0330260062984252	0.331624171185951	-0.298598164887526	1.08789e-06	4.64521e-08	Hypermethylated	0.0310917980278071	0.331624171185951	-0.300532373158144	1.4446e-06	5.80368e-06	Hypermethylated	0.029802068238901	0.331624171185951	-0.30182210294705	8.4698e-06	6.13412e-05	Hypermethylated	0.0309639180197373	0.331624171185951	-0.300660253166214	2.27778e-05	8.67643e-05	Hypermethylated
LIHC MC6	cg01362570	0.37300662209276	0.0364023116606026	0.336604310432157	0.0000130186239529417	0.0000656199086293639	Hypermethylated	0.37300662209276	0.0379069857304683	0.335099636362292	0.000209808497452831	0.000671046248054607	Hypermethylated	0.37300662209276	0.0356697732756044	0.337336848817156	0.0000498021813964739	0.00017882617986276	Hypermethylated	0.37300662209276	0.0347074083231663	0.338299213769594	0.0000965138709931317	0.000289830867151708	Hypermethylated	0.0307782686634643	0.37300662209276	-0.342228353429296	2.58946e-08	1.32857e-07	Hypermethylated	0.0301243467191389	0.37300662209276	-0.342882275373621	8.44813e-08	3.75955e-07	Hypermethylated	0.0281151159595724	0.37300662209276	-0.344891506133188	3.49378e-07	3.45197e-06	Hypermethylated	0.0295595883358037	0.37300662209276	-0.343447033756956	4.0242e-07	1.7706e-06	Hypermethylated
LIHC MC6	cg05040544	0.352955330554514	0.0217871375834657	0.331168192971048	4.04761e+08	0.0000260591913854317	Hypermethylated	0.352955330554514	0.0230747289797689	0.329880601574745	0.000115039972294073	0.000403070544731146	Hypermethylated	0.352955330554514	0.0311151243490386	0.321840206205475	0.000632927935714549	0.00172620931986361	Hypermethylated	0.352955330554514	0.0213564282509474	0.331598902303566	0.0000469896533354425	0.000160308082157788	Hypermethylated	0.0297083634765204	0.352955330554514	-0.323246967077993	42.8517	112.141	Hypermethylated	0.02618668103747	0.352955330554514	-0.326768649517044	0.173712	46.6168	Hypermethylated	0.0261869572762256	0.352955330554514	-0.326768373278288	74.7244	245.552	Hypermethylated	0.0260718351584547	0.352955330554514	-0.326883495396059	48.6596	129.693	Hypermethylated
LIHC MC6	cg08228715	0.389615956066721	0.0138802185880676	0.375735737478653	1.85071e+08	0.0000150913918575871	Hypermethylated	0.389615956066721	0.0142017438088669	0.375414212257854	0.0000675783371299601	0.000259337375789364	Hypermethylated	0.389615956066721	0.0151870451916948	0.374428910875026	0.000059046983782789	0.000207499606499726	Hypermethylated	0.389615956066721	0.0129029942871709	0.37671296177955	0.0000222486551127777	0.0000908605193134846	Hypermethylated	0.0251283069099609	0.389615956066721	-0.36448764915676	5.30008e-05	0.0018308	Hypermethylated	0.0249425933564048	0.389615956066721	-0.364673362710316	0.0239016	0.074091	Hypermethylated	0.0156010741987028	0.389615956066721	-0.374014881868018	0.000182976	0.00928356	Hypermethylated	0.0159368592370866	0.389615956066721	-0.373679096829634	0.00931817	0.0300543	Hypermethylated
LIHC MC6	cg10376598	0.326631511669789	0.0433970765492683	0.28323443512052	0.00987188198428223	0.0195979607714449	Hypermethylated	0.326631511669789	0.0395287605723234	0.287102751097465	0.0128076372779869	0.024434508263569	Hypermethylated	0.326631511669789	0.0419977423329996	0.284633769336789	0.00426895644108262	0.00971923216258562	Hypermethylated	0.326631511669789	0.0325799731915858	0.294051538478203	0.00140251318377147	0.00304334401884537	Hypermethylated	0.0273985063598239	0.326631511669789	-0.299233005309965	4.36201e-05	0.00016259	Hypermethylated	0.026409269231846	0.326631511669789	-0.300222242437943	1.21411e-05	4.56824e-05	Hypermethylated	0.0278995066721318	0.326631511669789	-0.298732004997657	0.00983021	0.0458829	Hypermethylated	0.0257788352307513	0.326631511669789	-0.300852676439037	4.20865e-06	1.69457e-05	Hypermethylated
LIHC MC6	cg18354742	0.244310646675477	0.0198405641211289	0.224470082554349	0.000324885520848763	0.00101618643855149	Hypermethylated	0.244310646675477	0.0194930260890111	0.224817620586466	0.00216986343112911	0.00514008039302753	Hypermethylated	0.244310646675477	0.0198549838651224	0.224455662810355	0.00104836303310511	0.00272765029547651	Hypermethylated	0.244310646675477	0.013426819567777	0.2308838271077	0.0000469896533354425	0.000160308082157788	Hypermethylated	0.0150379170630815	0.244310646675477	-0.229272729612396	5.5614e-07	2.4443e-06	Hypermethylated	0.015658821139131	0.244310646675477	-0.228651825536346	0.00011759	0.000415367	Hypermethylated	0.0145173862112396	0.244310646675477	-0.229793260464238	1.35522e-05	9.4492e-05	Hypermethylated	0.0195537109061528	0.244310646675477	-0.224756935769325	0.00904996	0.00292115	Hypermethylated
LIHC MC6	cg18485193	0.468459755561411	0.0198181655725889	0.448641589988822	3.4088e+08	0.0000229466194391071	Hypermethylated	0.468459755561411	0.0182720573843865	0.450187698177024	0.0000324465990773395	0.000145155933583648	Hypermethylated	0.468459755561411	0.0301124092573268	0.438347346304084	0.0000227131411032838	0.0000907424139400698	Hypermethylated	0.468459755561411	0.0145690559309597	0.453890699630451	0.0000222486551127777	0.0000908605193134846	Hypermethylated	0.0376710870870386	0.468459755561411	-0.430788668474372	1.59723e-07	7.43901e-08	Hypermethylated	0.0268168397932732	0.468459755561411	-0.441642915768138	1.01789e-06	4.1375e-06	Hypermethylated	0.0308618252576221	0.468459755561411	-0.437597930303789	2.2557e-06	1.83028e-05	Hypermethylated	0.0294267039848156	0.468459755561411	-0.439033051576595	3.32313e-05	0.000125105	Hypermethylated
LIHC MC6	cg19306047	0.363145002057245	0.0342616891227391	0.328883312934506	0.000593761442468125	0.00171194137185071	Hypermethylated	0.363145002057245	0.0300651039240035	0.333079898133242	0.00130218045754117	0.00328231462310445	Hypermethylated	0.363145002057245	0.0312584516920986	0.331886550365147	0.00120687841672781	0.00309940937956832	Hypermethylated	0.363145002057245	0.0250688456597763	0.338076156397469	0.000708103230458645	0.00164819647233806	Hypermethylated	0.0218453299294134	0.363145002057245	-0.341299672127832	5.3823e-09	3.04981e-08	Hypermethylated	0.0214965540107	0.363145002057245	-0.341648448046545	6.35828e-09	3.21167e-08	Hypermethylated	0.0224825200493204	0.363145002057245	-0.340662482007925	4.76961e-07	3.62507e-05	Hypermethylated	0.021181502926115	0.363145002057245	-0.34196349913113	1.09715e-08	5.79203e-08	Hypermethylated
LIHC MC6	cg25152631	0.292249294008903	0.0447109910470436	0.247538302961859	0.000161584623514106	0.000555692274074224	Hypermethylated	0.292249294008903	0.0400468754273555	0.252202418581547	0.000374620825672256	0.00110689045225577	Hypermethylated	0.292249294008903	0.0457665923555245	0.246482701653378	0.000506971272716881	0.00141301758552971	Hypermethylated	0.292249294008903	0.0400901078878452	0.252159186121057	0.00047718042469466	0.00116034631621644	Hypermethylated	0.034839843164062	0.292249294008903	-0.257409450844841	2.83407e-06	1.1648e-05	Hypermethylated	0.0334758968913072	0.292249294008903	-0.258773397117595	1.17795e-06	4.7644e-06	Hypermethylated	0.0317277880194487	0.292249294008903	-0.260521505989454	8.4698e-06	6.13412e-05	Hypermethylated	0.0319114129302529	0.292249294008903	-0.26033788107865	2.59393e-06	1.06232e-06	Hypermethylated
CHOL MC2	cg02228804	0.103157156469685	0.37429932869161	-0.271142172221924	0.00103241727174718	0.0105491249623483	Hypermethylated	0.0930611684388706	0.37429932869161	-0.281238160252739	0.00107694539309896	0.00666428896034267	Hypermethylated	0.0907080959548165	0.37429932869161	-0.283591232736793	0.000585954758777983	0.00275778536497275	Hypermethylated	0.0605772627954418	0.37429932869161	-0.313722065896168	0.000315516241602569	0.0012009711267878	Hypermethylated	0.0772125163464113	0.37429932869161	-0.297086812345198	0.000413382764907698	0.00168177496205833	Hypermethylated	0.0614367665193188	0.37429932869161	-0.312862562172291	0.000177092285124981	0.000580910384107554	Hypermethylated	0.10113155040045	0.37429932869161	-0.27316777829116	0.000988380454033862	0.00626742994456789	Hypermethylated	0.0747928651961849	0.37429932869161	-0.299506463495425	0.000326002986640767	0.00250148173364309	Hypermethylated
		mean.LIHC.MC1	mean.CHOL.MC3	mean.LIHC.MC1.minus.mean.CHOL.MC3	p.value.LIHC.MC1.CHOL.MC3	p.value.adj.LIHC.MC1.CHOL.MC3	status	mean.LIHC.MC2	mean.CHOL.MC3	mean.LIHC.MC2.minus.mean.CHOL.MC3	p.value.LIHC.MC2.CHOL.MC3	p.value.adj.LIHC.MC2.CHOL.MC3	status	mean.LIHC.MC3	mean.CHOL.MC3	mean.LIHC.MC3.minus.mean.CHOL.MC3	p.value.LIHC.MC3.CHOL.MC3	p.value.adj.LIHC.MC3.CHOL.MC3	status	mean.LIHC.MC4	mean.CHOL.MC3	mean.LIHC.MC4.minus.mean.CHOL.MC3	p.value.LIHC.MC4.CHOL.MC3	p.value.adj.LIHC.MC4.CHOL.MC3	status	mean.LIHC.MC5	mean.CHOL.MC3	mean.LIHC.MC5.minus.mean.CHOL.MC3	p.value.LIHC.MC5.CHOL.MC3	p.value.adj.LIHC.MC5.CHOL.MC3	status	mean.LIHC.MC6	mean.CHOL.MC3	mean.LIHC.MC6.minus.mean.CHOL.MC3	p.value.LIHC.MC6.CHOL.MC3	p.value.adj.LIHC.MC6.CHOL.MC3	status	mean.BRCA.MC1	mean.CHOL.MC3	mean.BRCA.MC1.minus.mean.CHOL.MC3	p.value.BRCA.MC1.CHOL.MC3	p.value.adj.BRCA.MC1.CHOL.MC3	status	mean.BRCA.MC2	mean.CHOL.MC3	mean.BRCA.MC2.minus.mean.CHOL.MC3	p.value.BRCA.MC2.CHOL.MC3	p.value.adj.BRCA.MC2.CHOL.MC3	status
CHOL MC3	cg08099174	0.0742446401532343	0.368324042741772	-0.294079402588538	0.0000371053384006809	0.00163814943992266	Hypermethylated	0.0833991002016204	0.368324042741772	-0.284924942540152	0.000138917612478005	0.00128824039636821	Hypermethylated	0.0815602842845536	0.368324042741772	-0.286763758457218	0.000115321416040718	0.000661205355126477	Hypermethylated	0.0739079861730229	0.368324042741772	-0.294416056568749	0.000103708069260884	0.000400667590425604	Hypermethylated	0.119627203046588	0.368324042741772	-0.248696839695184	0.00203793096122995	0.00620412690938241	Hypermethylated	0.0736700925960779	0.368324042741772	-0.294653950145694	0.000124678268794426	0.00040179933178443	Hypermethylated	0.104236295487903	0.368324042741772	-0.26408774725387	0.000243454576334363	0.00249231464586364	Hypermethylated	0.0798977267651931	0.368324042741772	-0.288426315976579	0.000138158146061798	0.00119836582190565	Hypermethylated
CHOL MC3	cg17031478	0.0455632449881504	0.392199151368224	-0.346635906380073	0.0000148838796844083	0.00120869506270466	Hypermethylated	0.071009234440393	0.392199151368224	-0.32118991692783	0.0000819249518432175	0.000918619375126594	Hypermethylated	0.0622648024501729	0.392199151368224	-0.329934348918051	0.0000769558835501049	0.000480549178393368	Hypermethylated	0.0372190346671574	0.392199151368224	-0.354980116701066	0.0000151890507057409	0.000083401487861269	Hypermethylated	0.0457753594506925	0.392199151368224	-0.346423791917531	0.0000346599027183512	0.000190930522978128	Hypermethylated	0.0259194952315932	0.392199151368224	-0.36627965613663	0.0000062970233125546	0.0000323651344053081	Hypermethylated	0.0843348675654649	0.392199151368224	-0.307864283802759	0.0000731822911101785	0.00109310665265442	Hypermethylated	0.0552527797510095	0.392199151368224	-0.336946371617214	0.0000128100021857652	0.000247151916128794	Hypermethylated
CHOL MC3	cg17218628	0.116901971192978	0.418302559040106	-0.301400587847128	0.000473778430615653	0.00601894445342865	Hypermethylated	0.120385893798443	0.418302559040106	-0.297916665241663	0.000826171711492643	0.00453198478049499	Hypermethylated	0.102172168471463	0.418302559040106	-0.316130390568643	0.000236435618541583	0.00117724644237335	Hypermethylated	0.0772025588566495	0.418302559040106	-0.341100000183457	0.000103708069260884	0.000400667590425604	Hypermethylated	0.0841612710006985	0.418302559040106	-0.334141288039408	0.0000994051556099772	0.000455853808676356	Hypermethylated	0.0610939465716756	0.418302559040106	-0.35720861246843	0.0000296091806635886	0.000113839492765912	Hypermethylated	0.083364945063515	0.418302559040106	-0.334937613976591	0.0000861325642107729	0.00121918514849597	Hypermethylated	0.0887230361605765	0.418302559040106	-0.32957952287953	0.000143058638265557	0.00122828250904341	Hypermethylated
CHOL MC3	cg18428626	0.0719262346449287	0.489456949700504	-0.417530715055576	0.0000313609564803445	0.00154597327044284	Hypermethylated	0.0786102171305292	0.489456949700504	-0.410846732569975	0.0000584259188668132	0.000748078312887066	Hypermethylated	0.102163120675782	0.489456949700504	-0.387293829024722	0.000171248706473637	0.000906636160307538	Hypermethylated	0.0917051851938151	0.489456949700504	-0.397751764506689	0.000243201662993912	0.000823518266356502	Hypermethylated	0.135747598156407	0.489456949700504	-0.353709351544098	0.000685826976434009	0.00239573989026973	Hypermethylated	0.0831782585425498	0.489456949700504	-0.406278691157955	0.0000352665659095991	0.000132389825254041	Hypermethylated	0.123008541818549	0.489456949700504	-0.366448407881955	0.000111448851129502	0.00145074450141762	Hypermethylated	0.102711862371887	0.489456949700504	-0.386745087328617	0.0000607764856360996	0.000677563427940505	Hypermethylated
CHOL MC3	cg26137478	0.0478991229660178	0.442065953185448	-0.394166830219431	0.0000517226813139424	0.00188210735023489	Hypermethylated	0.0587089453923093	0.442065953185448	-0.383357007793139	0.000100050617232457	0.00104280754849557	Hypermethylated	0.0760816437804399	0.442065953185448	-0.365984309405008	0.0000671129754921989	0.000431311786923445	Hypermethylated	0.0496969019315297	0.442065953185448	-0.392369051253919	0.0000957721068655989	0.000374585039096614	Hypermethylated	0.125686062510364	0.442065953185448	-0.316379890675085	0.00123978916900594	0.00401728691886361	Hypermethylated	0.0535986837340933	0.442065953185448	-0.388467269451355	0.0000975166234500459	0.000323170797854628	Hypermethylated	0.100715616491697	0.442065953185448	-0.341350336693751	0.0000918957716710755	0.00127255471521878	Hypermethylated	0.0702030813480215	0.442065953185448	-0.371862871837427	0.0000390121320228389	0.000501491867384648	Hypermethylated
		mean.LIHC.MC1	mean.CHOL.MC4	mean.LIHC.MC1.minus.mean.CHOL.MC4	p.value.LIHC.MC1.CHOL.MC4	p.value.adj.LIHC.MC1.CHOL.MC4	status	mean.LIHC.MC2	mean.CHOL.MC4	mean.LIHC.MC2.minus.mean.CHOL.MC4	p.value.LIHC.MC2.CHOL.MC4	p.value.adj.LIHC.MC2.CHOL.MC4	status	mean.LIHC.MC3	mean.CHOL.MC4	mean.LIHC.MC3.minus.mean.CHOL.MC4	p.value.LIHC.MC3.CHOL.MC4	p.value.adj.LIHC.MC3.CHOL.MC4	status	mean.LIHC.MC4	mean.CHOL.MC4	mean.LIHC.MC4.minus.mean.CHOL.MC4	p.value.LIHC.MC4.CHOL.MC4	p.value.adj.LIHC.MC4.CHOL.MC4	status	mean.LIHC.MC5	mean.CHOL.MC4	mean.LIHC.MC5.minus.mean.CHOL.MC4	p.value.LIHC.MC5.CHOL.MC4	p.value.adj.LIHC.MC5.CHOL.MC4	status	mean.LIHC.MC6	mean.CHOL.MC4	mean.LIHC.MC6.minus.mean.CHOL.MC4	p.value.LIHC.MC6.CHOL.MC4	p.value.adj.LIHC.MC6.CHOL.MC4	status	mean.BRCA.MC1	mean.CHOL.MC4	mean.BRCA.MC1.minus.mean.CHOL.MC4	p.value.BRCA.MC1.CHOL.MC4	p.value.adj.BRCA.MC1.CHOL.MC4	status	mean.BRCA.MC2	mean.CHOL.MC4	mean.BRCA.MC2.minus.mean.CHOL.MC4	p.value.BRCA.MC2.CHOL.MC4	p.value.adj.BRCA.MC2.CHOL.MC4	status
CHOL MC4	cg12283822	0.0501552129303674	0.323641037203491	-0.273485824273124	0.0000578462808200328	0.00181878357428605	Hypermethylated	0.0488324517586362	0.323641037203491	-0.274808585444855	0.000101284839081982	0.00120588076227542	Hypermethylated	0.0493979010210098	0.323641037203491	-0.274243136182482	0.0000558011239198443	0.000418765215186968	Hypermethylated	0.0386322016746452	0.323641037203491	-0.285008835528846	0.0000648489382316669	0.0002528520831528	Hypermethylated	0.0531906444542391	0.323641037203491	-0.270450392749252	0.000102062625945562	0.000459212138155934	Hypermethylated	0.0317480201104874	0.323641037203491	-0.291893017093004	0.0000244655308894361	0.0000971352109925321	Hypermethylated	0.0160219144139548	0.323641037203491	-0.307619122789537	4.43798e+08	0.000316473973010434	Hypermethylated	0.0167819244555543	0.323641037203491	-0.306859112747937	3.80433e+08	0.000192536150689495	Hypermethylated
CHOL MC4	cg13255096	0.0413578803070888	0.351004214617282	-0.309646334310194	0.0000431491128290031	0.00173310000354501	Hypermethylated	0.0536718543002645	0.351004214617282	-0.297332360317018	0.0000818276795516718	0.00108861534092975	Hypermethylated	0.0323275476490537	0.351004214617282	-0.318676666968229	0.0000305724505282824	0.000294863033615705	Hypermethylated	0.0311671287208463	0.351004214617282	-0.319837085896436	0.0000348920785802716	0.000160457578181505	Hypermethylated	0.0347887577784738	0.351004214617282	-0.316215456838809	0.0000533105524581409	0.000283352540790368	Hypermethylated	0.030119478757518	0.351004214617282	-0.320884735859764	0.0000295452238889115	0.000111633140845384	Hypermethylated	0.0478401529802592	0.351004214617282	-0.303164061637023	0.000134991975769949	0.00181775223327859	Hypermethylated	0.0404764829891094	0.351004214617282	-0.310527731628173	0.0000639878269259883	0.000647316014595196	Hypermethylated
CHOL MC4	cg23661183	0.0763988675377525	0.599908809931013	-0.523509942393261	0.0000301743681418617	0.00167377537733178	Hypermethylated	0.068038140227147	0.599908809931013	-0.531870669703866	0.0000232903408584703	0.000766282181228822	Hypermethylated	0.0525185948388839	0.599908809931013	-0.547390215092129	0.0000164423452843198	0.000223926948329733	Hypermethylated	0.0369190757992581	0.599908809931013	-0.562989734131755	0.0000167680902614733	0.000101887409680181	Hypermethylated	0.0380203238923626	0.599908809931013	-0.561888486038651	0.0000246762139412707	0.000170597532537353	Hypermethylated	0.0377972151505024	0.599908809931013	-0.562111594780511	0.0000166882993745413	0.0000748205470225812	Hypermethylated	0.0537369575827906	0.599908809931013	-0.546171852348223	0.0000248767270171474	0.000627683079524125	Hypermethylated	0.0520989178369446	0.599908809931013	-0.547809892094069	0.0000112151642455137	0.000236008956709891	Hypermethylated
		mean.LIHC.MC1	mean.COADREAD.MC1	mean.LIHC.MC1.minus.mean.COADREAD.MC1	p.value.LIHC.MC1.COADREAD.MC1	p.value.adj.LIHC.MC1.COADREAD.MC1	status	mean.LIHC.MC2	mean.COADREAD.MC1	mean.LIHC.MC2.minus.mean.COADREAD.MC1	p.value.LIHC.MC2.COADREAD.MC1	p.value.adj.LIHC.MC2.COADREAD.MC1	status	mean.LIHC.MC3	mean.COADREAD.MC1	mean.LIHC.MC3.minus.mean.COADREAD.MC1	p.value.LIHC.MC3.COADREAD.MC1	p.value.adj.LIHC.MC3.COADREAD.MC1	status	mean.LIHC.MC4	mean.COADREAD.MC1	mean.LIHC.MC4.minus.mean.COADREAD.MC1	p.value.LIHC.MC4.COADREAD.MC1	p.value.adj.LIHC.MC4.COADREAD.MC1	status	mean.LIHC.MC5	mean.COADREAD.MC1	mean.LIHC.MC5.minus.mean.COADREAD.MC1	p.value.LIHC.MC5.COADREAD.MC1	p.value.adj.LIHC.MC5.COADREAD.MC1	status	mean.LIHC.MC6	mean.COADREAD.MC1	mean.LIHC.MC6.minus.mean.COADREAD.MC1	p.value.LIHC.MC6.COADREAD.MC1	p.value.adj.LIHC.MC6.COADREAD.MC1	status	mean.BRCA.MC1	mean.COADREAD.MC1	mean.BRCA.MC1.minus.mean.COADREAD.MC1	p.value.BRCA.MC1.COADREAD.MC1	p.value.adj.BRCA.MC1.COADREAD.MC1	status	mean.BRCA.MC2	mean.COADREAD.MC1	mean.BRCA.MC2.minus.mean.COADREAD.MC1	p.value.BRCA.MC2.COADREAD.MC1	p.value.adj.BRCA.MC2.COADREAD.MC1	status
CRC MC1	cg05930133	0.0250076478543232	0.388587058771602	-0.363579410917279	0.0188949	0.218635	Hypermethylated	0.0276046007669911	0.388587058771602	-0.360982458004611	0.293448	3.36004	Hypermethylated	0.0266874551942892	0.388587058771602	-0.361899603577313	0.0620913	0.0485723	Hypermethylated	0.0255749402710241	0.388587058771602	-0.363012118500578	10.831	53.7459	Hypermethylated	0.024733043476487	0.388587058771602	-0.363854015295115	8.61675	4.3887	Hypermethylated	0.0235062259670177	0.388587058771602	-0.365080832804584	1.22625	4.55809	Hypermethylated	0.0348332097488615	0.388587058771602	-0.35375384902274	2.53009e-06	4.15293e-05	Hypermethylated	0.0250615001689304	0.388587058771602	-0.363525558602671	5.2775e-06	6.0928e-05	Hypermethylated
		mean.LIHC.MC1	mean.COADREAD.MC2	mean.LIHC.MC1.minus.mean.COADREAD.MC2	p.value.LIHC.MC1.COADREAD.MC2	p.value.adj.LIHC.MC1.COADREAD.MC2	status	mean.LIHC.MC2	mean.COADREAD.MC2	mean.LIHC.MC2.minus.mean.COADREAD.MC2	p.value.LIHC.MC2.COADREAD.MC2	p.value.adj.LIHC.MC2.COADREAD.MC2	status	mean.LIHC.MC3	mean.COADREAD.MC2	mean.LIHC.MC3.minus.mean.COADREAD.MC2	p.value.LIHC.MC3.COADREAD.MC2	p.value.adj.LIHC.MC3.COADREAD.MC2	status	mean.LIHC.MC4	mean.COADREAD.MC2	mean.LIHC.MC4.minus.mean.COADREAD.MC2	p.value.LIHC.MC4.COADREAD.MC2	p.value.adj.LIHC.MC4.COADREAD.MC2	status	mean.LIHC.MC5	mean.COADREAD.MC2	mean.LIHC.MC5.minus.mean.COADREAD.MC2	p.value.LIHC.MC5.COADREAD.MC2	p.value.adj.LIHC.MC5.COADREAD.MC2	status	mean.LIHC.MC6	mean.COADREAD.MC2	mean.LIHC.MC6.minus.mean.COADREAD.MC2	p.value.LIHC.MC6.COADREAD.MC2	p.value.adj.LIHC.MC6.COADREAD.MC2	status	mean.BRCA.MC1	mean.COADREAD.MC2	mean.BRCA.MC1.minus.mean.COADREAD.MC2	p.value.BRCA.MC1.COADREAD.MC2	p.value.adj.BRCA.MC1.COADREAD.MC2	status	mean.BRCA.MC2	mean.COADREAD.MC2	mean.BRCA.MC2.minus.mean.COADREAD.MC2	p.value.BRCA.MC2.COADREAD.MC2	p.value.adj.BRCA.MC2.COADREAD.MC2	status
CRC MC2	cg01655898	0.0228998555025825	0.271514021778466	-0.248614166275883	0.0117269	0.0830382	Hypermethylated	0.0250618853614887	0.271514021778466	-0.246452136416977	0.186914	116.554	Hypermethylated	0.0216723318792108	0.271514021778466	-0.249841689899255	0.0963295	0.552465	Hypermethylated	0.0245125618862263	0.271514021778466	-0.24700145989224	2776.42	9623.01	Hypermethylated	0.0219372673224801	0.271514021778466	-0.249576754455986	7.80656	34.0889	Hypermethylated	0.0214391991346319	0.271514021778466	-0.250074822643834	5.62517	17.9404	Hypermethylated	0.021889840216657	0.271514021778466	-0.249624181561809	5.54993e-11	4.43591e-10	Hypermethylated	0.022791275940637	0.271514021778466	-0.248722745837829	3.65111e-07	2.33732e-06	Hypermethylated
CRC MC2	cg14786398	0.0137016934850756	0.306351691930009	-0.292649998444933	0.0144796	0.101662	Hypermethylated	0.0315022342761995	0.306351691930009	-0.274849457653809	13935.8	64702.1	Hypermethylated	0.0157980692447184	0.306351691930009	-0.29055362268529	0.1747	0.978173	Hypermethylated	0.0171659328427624	0.306351691930009	-0.289185759087246	51753.4	16258.7	Hypermethylated	0.0146193893421814	0.306351691930009	-0.291732302587827	758.441	2836.55	Hypermethylated	0.017526322301005	0.306351691930009	-0.288825369629004	104.671	310.203	Hypermethylated	0.0139131782985463	0.306351691930009	-0.292438513631462	1.67508e-07	1.06909e-06	Hypermethylated	0.014431810200301	0.306351691930009	-0.291919881729708	0.000387226	0.00203885	Hypermethylated
		mean.LIHC.MC1	mean.COADREAD.MC3	mean.LIHC.MC1.minus.mean.COADREAD.MC3	p.value.LIHC.MC1.COADREAD.MC3	p.value.adj.LIHC.MC1.COADREAD.MC3	status	mean.LIHC.MC2	mean.COADREAD.MC3	mean.LIHC.MC2.minus.mean.COADREAD.MC3	p.value.LIHC.MC2.COADREAD.MC3	p.value.adj.LIHC.MC2.COADREAD.MC3	status	mean.LIHC.MC3	mean.COADREAD.MC3	mean.LIHC.MC3.minus.mean.COADREAD.MC3	p.value.LIHC.MC3.COADREAD.MC3	p.value.adj.LIHC.MC3.COADREAD.MC3	status	mean.LIHC.MC4	mean.COADREAD.MC3	mean.LIHC.MC4.minus.mean.COADREAD.MC3	p.value.LIHC.MC4.COADREAD.MC3	p.value.adj.LIHC.MC4.COADREAD.MC3	status	mean.LIHC.MC5	mean.COADREAD.MC3	mean.LIHC.MC5.minus.mean.COADREAD.MC3	p.value.LIHC.MC5.COADREAD.MC3	p.value.adj.LIHC.MC5.COADREAD.MC3	status	mean.LIHC.MC6	mean.COADREAD.MC3	mean.LIHC.MC6.minus.mean.COADREAD.MC3	p.value.LIHC.MC6.COADREAD.MC3	p.value.adj.LIHC.MC6.COADREAD.MC3	status	mean.BRCA.MC1	mean.COADREAD.MC3	mean.BRCA.MC1.minus.mean.COADREAD.MC3	p.value.BRCA.MC1.COADREAD.MC3	p.value.adj.BRCA.MC1.COADREAD.MC3	status	mean.BRCA.MC2	mean.COADREAD.MC3	mean.BRCA.MC2.minus.mean.COADREAD.MC3	p.value.BRCA.MC2.COADREAD.MC3	p.value.adj.BRCA.MC2.COADREAD.MC3	status
CRC MC3	cg01325460	0.0149059023525214	0.437676783681124	-0.422770881328603	1.39923e-06	1.62556e-05	Hypermethylated	0.0349886916430641	0.437676783681124	-0.40268809203806	0.303919	2.5193	Hypermethylated	0.0154345336458339	0.437676783681124	-0.42224225003529	0.000731054	0.000542077	Hypermethylated	0.0170240056873047	0.437676783681124	-0.420652777993819	7.71654	35.2665	Hypermethylated	0.0151603583641698	0.437676783681124	-0.422516425316954	0.413866	2.05202	Hypermethylated	0.0157178948237862	0.437676783681124	-0.421958888857338	0.168981	0.588387	Hypermethylated	0.0154290363022823	0.437676783681124	-0.422247747378842	7.34935e-12	8.00337e-11	Hypermethylated	0.015960117986523	0.437676783681124	-0.421716665694601	2.1339e-09	1.87214e-08	Hypermethylated
CRC MC3	cg14786398	0.0137016934850756	0.424345324024066	-0.41064363053899	9.29637e-08	1.24979e-06	Hypermethylated	0.0315022342761995	0.424345324024066	-0.392843089747866	0.153656	1.32045	Hypermethylated	0.0157980692447184	0.424345324024066	-0.408547254779347	1.31479e-05	1.18613e-05	Hypermethylated	0.0171659328427624	0.424345324024066	-0.407179391181303	0.0106823	5.24793	Hypermethylated	0.0146193893421814	0.424345324024066	-0.409725934681884	0.0732085	0.389946	Hypermethylated	0.017526322301005	0.424345324024066	-0.406819001723061	0.0129563	0.0486307	Hypermethylated	0.0139131782985463	0.424345324024066	-0.410432145725519	1.17505e-13	1.50275e-12	Hypermethylated	0.014431810200301	0.424345324024066	-0.409913513823765	7.27053e-11	7.21501e-10	Hypermethylated
		mean.LIHC.MC1	mean.COADREAD.MC4	mean.LIHC.MC1.minus.mean.COADREAD.MC4	p.value.LIHC.MC1.COADREAD.MC4	p.value.adj.LIHC.MC1.COADREAD.MC4	status	mean.LIHC.MC2	mean.COADREAD.MC4	mean.LIHC.MC2.minus.mean.COADREAD.MC4	p.value.LIHC.MC2.COADREAD.MC4	p.value.adj.LIHC.MC2.COADREAD.MC4	status	mean.LIHC.MC3	mean.COADREAD.MC4	mean.LIHC.MC3.minus.mean.COADREAD.MC4	p.value.LIHC.MC3.COADREAD.MC4	p.value.adj.LIHC.MC3.COADREAD.MC4	status	mean.LIHC.MC4	mean.COADREAD.MC4	mean.LIHC.MC4.minus.mean.COADREAD.MC4	p.value.LIHC.MC4.COADREAD.MC4	p.value.adj.LIHC.MC4.COADREAD.MC4	status	mean.LIHC.MC5	mean.COADREAD.MC4	mean.LIHC.MC5.minus.mean.COADREAD.MC4	p.value.LIHC.MC5.COADREAD.MC4	p.value.adj.LIHC.MC5.COADREAD.MC4	status	mean.LIHC.MC6	mean.COADREAD.MC4	mean.LIHC.MC6.minus.mean.COADREAD.MC4	p.value.LIHC.MC6.COADREAD.MC4	p.value.adj.LIHC.MC6.COADREAD.MC4	status	mean.BRCA.MC1	mean.COADREAD.MC4	mean.BRCA.MC1.minus.mean.COADREAD.MC4	p.value.BRCA.MC1.COADREAD.MC4	p.value.adj.BRCA.MC1.COADREAD.MC4	status	mean.BRCA.MC2	mean.COADREAD.MC4	mean.BRCA.MC2.minus.mean.COADREAD.MC4	p.value.BRCA.MC2.COADREAD.MC4	p.value.adj.BRCA.MC2.COADREAD.MC4	status
CRC MC4	cg01655898	0.0228998555025825	0.282928532429652	-0.26002867692707	0.00384351	0.313927	Hypermethylated	0.0250618853614887	0.282928532429652	-0.257866647068164	23.5486	198.004	Hypermethylated	0.0216723318792108	0.282928532429652	-0.261256200550442	0.237252	1.79731	Hypermethylated	0.0245125618862263	0.282928532429652	-0.258415970543426	1986.53	8914.67	Hypermethylated	0.0219372673224801	0.282928532429652	-0.260991265107172	17.7715	91.3865	Hypermethylated	0.0214391991346319	0.282928532429652	-0.261489333295021	5.85457	2.15656	Hypermethylated	0.021889840216657	0.282928532429652	-0.261038692212995	1.67215e-08	1.26798e-07	Hypermethylated	0.022791275940637	0.282928532429652	-0.260137256489015	1.73993e-05	1.20276e-05	Hypermethylated
		mean.LIHC.MC1	mean.PAAD.MC1	mean.LIHC.MC1.minus.mean.PAAD.MC1	p.value.LIHC.MC1.PAAD.MC1	p.value.adj.LIHC.MC1.PAAD.MC1	status	mean.LIHC.MC2	mean.PAAD.MC1	mean.LIHC.MC2.minus.mean.PAAD.MC1	p.value.LIHC.MC2.PAAD.MC1	p.value.adj.LIHC.MC2.PAAD.MC1	status	mean.LIHC.MC3	mean.PAAD.MC1	mean.LIHC.MC3.minus.mean.PAAD.MC1	p.value.LIHC.MC3.PAAD.MC1	p.value.adj.LIHC.MC3.PAAD.MC1	status	mean.LIHC.MC4	mean.PAAD.MC1	mean.LIHC.MC4.minus.mean.PAAD.MC1	p.value.LIHC.MC4.PAAD.MC1	p.value.adj.LIHC.MC4.PAAD.MC1	status	mean.LIHC.MC5	mean.PAAD.MC1	mean.LIHC.MC5.minus.mean.PAAD.MC1	p.value.LIHC.MC5.PAAD.MC1	p.value.adj.LIHC.MC5.PAAD.MC1	status	mean.LIHC.MC6	mean.PAAD.MC1	mean.LIHC.MC6.minus.mean.PAAD.MC1	p.value.LIHC.MC6.PAAD.MC1	p.value.adj.LIHC.MC6.PAAD.MC1	status	mean.BRCA.MC1	mean.PAAD.MC1	mean.BRCA.MC1.minus.mean.PAAD.MC1	p.value.BRCA.MC1.PAAD.MC1	p.value.adj.BRCA.MC1.PAAD.MC1	status	mean.BRCA.MC2	mean.PAAD.MC1	mean.BRCA.MC2.minus.mean.PAAD.MC1	p.value.BRCA.MC2.PAAD.MC1	p.value.adj.BRCA.MC2.PAAD.MC1	status
PAAD MC1	cg01237565	0.031732619580182	0.35610492991442	-0.324372310334238	0.771795	27.0854	Hypermethylated	0.0521127060401789	0.35610492991442	-0.303992223874241	717.108	9157.18	Hypermethylated	0.0845392977993224	0.35610492991442	-0.271565632115098	143309	690683	Hypermethylated	0.0620944137070623	0.35610492991442	-0.294010516207358	15200.7	66203.7	Hypermethylated	0.0775388000201165	0.35610492991442	-0.278566129894304	627675	2.30104e+06	Hypermethylated	0.0570307703296304	0.35610492991442	-0.29907415958479	13506.5	43699.2	Hypermethylated	0.012137570115347	0.35610492991442	-0.343967359799073	3.45514e-05	0.00163178	Hypermethylated	0.0125157959262312	0.35610492991442	-0.343589133988189	9.43713e-05	0.0049603	Hypermethylated
		mean.LIHC.MC1	mean.PAAD.MC2	mean.LIHC.MC1.minus.mean.PAAD.MC2	p.value.LIHC.MC1.PAAD.MC2	p.value.adj.LIHC.MC1.PAAD.MC2	status	mean.LIHC.MC2	mean.PAAD.MC2	mean.LIHC.MC2.minus.mean.PAAD.MC2	p.value.LIHC.MC2.PAAD.MC2	p.value.adj.LIHC.MC2.PAAD.MC2	status	mean.LIHC.MC3	mean.PAAD.MC2	mean.LIHC.MC3.minus.mean.PAAD.MC2	p.value.LIHC.MC3.PAAD.MC2	p.value.adj.LIHC.MC3.PAAD.MC2	status	mean.LIHC.MC4	mean.PAAD.MC2	mean.LIHC.MC4.minus.mean.PAAD.MC2	p.value.LIHC.MC4.PAAD.MC2	p.value.adj.LIHC.MC4.PAAD.MC2	status	mean.LIHC.MC5	mean.PAAD.MC2	mean.LIHC.MC5.minus.mean.PAAD.MC2	p.value.LIHC.MC5.PAAD.MC2	p.value.adj.LIHC.MC5.PAAD.MC2	status	mean.LIHC.MC6	mean.PAAD.MC2	mean.LIHC.MC6.minus.mean.PAAD.MC2	p.value.LIHC.MC6.PAAD.MC2	p.value.adj.LIHC.MC6.PAAD.MC2	status	mean.BRCA.MC1	mean.PAAD.MC2	mean.BRCA.MC1.minus.mean.PAAD.MC2	p.value.BRCA.MC1.PAAD.MC2	p.value.adj.BRCA.MC1.PAAD.MC2	status	mean.BRCA.MC2	mean.PAAD.MC2	mean.BRCA.MC2.minus.mean.PAAD.MC2	p.value.BRCA.MC2.PAAD.MC2	p.value.adj.BRCA.MC2.PAAD.MC2	status
PAAD MC2	cg01237565	0.031732619580182	0.362572179585104	-0.330839560004922	0.00538727	1.27638	Hypermethylated	0.0521127060401789	0.362572179585104	-0.310459473544925	149.526	1757.52	Hypermethylated	0.0845392977993224	0.362572179585104	-0.278032881785781	9114.07	392872	Hypermethylated	0.0620944137070623	0.362572179585104	-0.300477765878041	6930.38	31765.5	Hypermethylated	0.0775388000201165	0.362572179585104	-0.285033379564987	350927	1.19013e+06	Hypermethylated	0.0570307703296304	0.362572179585104	-0.305541409255473	2104.14	655.962	Hypermethylated	0.012137570115347	0.362572179585104	-0.350434609469757	4.07692e-08	7.25946e-07	Hypermethylated	0.0125157959262312	0.362572179585104	-0.350056383658872	1.3933e-07	5.1913e-06	Hypermethylated
		mean.LIHC.MC1	mean.PAAD.MC3	mean.LIHC.MC1.minus.mean.PAAD.MC3	p.value.LIHC.MC1.PAAD.MC3	p.value.adj.LIHC.MC1.PAAD.MC3	status	mean.LIHC.MC2	mean.PAAD.MC3	mean.LIHC.MC2.minus.mean.PAAD.MC3	p.value.LIHC.MC2.PAAD.MC3	p.value.adj.LIHC.MC2.PAAD.MC3	status	mean.LIHC.MC3	mean.PAAD.MC3	mean.LIHC.MC3.minus.mean.PAAD.MC3	p.value.LIHC.MC3.PAAD.MC3	p.value.adj.LIHC.MC3.PAAD.MC3	status	mean.LIHC.MC4	mean.PAAD.MC3	mean.LIHC.MC4.minus.mean.PAAD.MC3	p.value.LIHC.MC4.PAAD.MC3	p.value.adj.LIHC.MC4.PAAD.MC3	status	mean.LIHC.MC5	mean.PAAD.MC3	mean.LIHC.MC5.minus.mean.PAAD.MC3	p.value.LIHC.MC5.PAAD.MC3	p.value.adj.LIHC.MC5.PAAD.MC3	status	mean.LIHC.MC6	mean.PAAD.MC3	mean.LIHC.MC6.minus.mean.PAAD.MC3	p.value.LIHC.MC6.PAAD.MC3	p.value.adj.LIHC.MC6.PAAD.MC3	status	mean.BRCA.MC1	mean.PAAD.MC3	mean.BRCA.MC1.minus.mean.PAAD.MC3	p.value.BRCA.MC1.PAAD.MC3	p.value.adj.BRCA.MC1.PAAD.MC3	status	mean.BRCA.MC2	mean.PAAD.MC3	mean.BRCA.MC2.minus.mean.PAAD.MC3	p.value.BRCA.MC2.PAAD.MC3	p.value.adj.BRCA.MC2.PAAD.MC3	status
PAAD MC3	cg01237565	0.031732619580182	0.333126115525865	-0.301393495945683	0.00343809	0.162157	Hypermethylated	0.0521127060401789	0.333126115525865	-0.281013409485686	11.2074	178.801	Hypermethylated	0.0845392977993224	0.333126115525865	-0.248586817726543	22005.4	102068	Hypermethylated	0.0620944137070623	0.333126115525865	-0.271031701818803	468.559	2669.81	Hypermethylated	0.0775388000201165	0.333126115525865	-0.255587315505748	143435	513880	Hypermethylated	0.0570307703296304	0.333126115525865	-0.276095345196235	429.916	1477.18	Hypermethylated	0.012137570115347	0.333126115525865	-0.320988545410518	1.03756e-09	2.59738e-07	Hypermethylated	0.0125157959262312	0.333126115525865	-0.320610319599634	4.28682e-08	2.68103e-07	Hypermethylated
		mean.LIHC.MC1	mean.PAAD.MC4	mean.LIHC.MC1.minus.mean.PAAD.MC4	p.value.LIHC.MC1.PAAD.MC4	p.value.adj.LIHC.MC1.PAAD.MC4	status	mean.LIHC.MC2	mean.PAAD.MC4	mean.LIHC.MC2.minus.mean.PAAD.MC4	p.value.LIHC.MC2.PAAD.MC4	p.value.adj.LIHC.MC2.PAAD.MC4	status	mean.LIHC.MC3	mean.PAAD.MC4	mean.LIHC.MC3.minus.mean.PAAD.MC4	p.value.LIHC.MC3.PAAD.MC4	p.value.adj.LIHC.MC3.PAAD.MC4	status	mean.LIHC.MC4	mean.PAAD.MC4	mean.LIHC.MC4.minus.mean.PAAD.MC4	p.value.LIHC.MC4.PAAD.MC4	p.value.adj.LIHC.MC4.PAAD.MC4	status	mean.LIHC.MC5	mean.PAAD.MC4	mean.LIHC.MC5.minus.mean.PAAD.MC4	p.value.LIHC.MC5.PAAD.MC4	p.value.adj.LIHC.MC5.PAAD.MC4	status	mean.LIHC.MC6	mean.PAAD.MC4	mean.LIHC.MC6.minus.mean.PAAD.MC4	p.value.LIHC.MC6.PAAD.MC4	p.value.adj.LIHC.MC6.PAAD.MC4	status	mean.BRCA.MC1	mean.PAAD.MC4	mean.BRCA.MC1.minus.mean.PAAD.MC4	p.value.BRCA.MC1.PAAD.MC4	p.value.adj.BRCA.MC1.PAAD.MC4	status	mean.BRCA.MC2	mean.PAAD.MC4	mean.BRCA.MC2.minus.mean.PAAD.MC4	p.value.BRCA.MC2.PAAD.MC4	p.value.adj.BRCA.MC2.PAAD.MC4	status
PAAD MC4	cg07858113	0.0470372739437195	0.713675976071996	-0.666638702128277	2.99812e+06	0.0000830827019807339	Hypermethylated	0.037871718915198	0.713675976071996	-0.675804257156798	0.0000004335355006508	0.00014011365432726	Hypermethylated	0.0340247031407398	0.713675976071996	-0.679651272931257	4.46749e+07	0.0000586888356925721	Hypermethylated	0.044174647881594	0.713675976071996	-0.669501328190402	6.00958e+07	0.0000428650515893401	Hypermethylated	0.0429879197983016	0.713675976071996	-0.670688056273695	8.70164e+07	0.0000419773410094302	Hypermethylated	0.02901022033243	0.713675976071996	-0.684665755739566	6.52658e+07	0.0000178248115572465	Hypermethylated	0.0269762160758755	0.713675976071996	-0.686699759996121	1.33267e+06	0.0000146627168582831	Hypermethylated	0.0345391268120244	0.713675976071996	-0.679136849259972	1.49177e+07	0.0000192387632262477	Hypermethylated
PAAD MC4	cg08162803	0.0390813261197913	0.534494680009172	-0.495413353889381	4.12859e+06	0.0000830827019807339	Hypermethylated	0.0366317441334602	0.534494680009172	-0.497862935875712	5.49555e+07	0.00014011365432726	Hypermethylated	0.0360342922501952	0.534494680009172	-0.498460387758977	4.84101e+07	0.0000586888356925721	Hypermethylated	0.0363147050801567	0.534494680009172	-0.498179974929015	7.95926e+06	0.0000428650515893401	Hypermethylated	0.0406875245380221	0.534494680009172	-0.49380715547115	9.61034e+07	0.0000419773410094302	Hypermethylated	0.0283806435315818	0.534494680009172	-0.50611403647759	7.19084e+07	0.0000178248115572465	Hypermethylated	0.0881061550425523	0.534494680009172	-0.44638852496662	2.43762e+08	0.0000382066493663518	Hypermethylated	0.0637734416901234	0.534494680009172	-0.470721238319048	1.67663e+08	0.0000361796981276038	Hypermethylated
PAAD MC4	cg08457178	0.0422504800803105	0.54406501335451	-0.5018145332742	2.18507e+08	0.000104539295808952	Hypermethylated	0.0386488420900486	0.54406501335451	-0.505416171264462	2.02869e+08	0.000149894078983341	Hypermethylated	0.035643166684225	0.54406501335451	-0.508421846670285	1.24642e+08	0.0000621820701857607	Hypermethylated	0.0375618406200805	0.54406501335451	-0.50650317273443	2.60161e+08	0.0000575959123618651	Hypermethylated	0.0434943822964557	0.54406501335451	-0.500570631058055	4.91747e+08	0.0000802676521615954	Hypermethylated	0.0365760192006794	0.54406501335451	-0.507488994153831	2.24044e+08	0.000026177031204269	Hypermethylated	0.0413288898983834	0.54406501335451	-0.502736123456127	8.98822e+07	0.0000210147815880379	Hypermethylated	0.0422053437812791	0.54406501335451	-0.501859669573231	1.36739e+08	0.000032264852595269	Hypermethylated
PAAD MC4	cg11731626	0.0452424110470158	0.47313614134042	-0.427893730293404	6.0326e+07	0.0000830827019807339	Hypermethylated	0.0418936611630429	0.47313614134042	-0.431242480177377	7.51582e+06	0.00014011365432726	Hypermethylated	0.0452429419701902	0.47313614134042	-0.42789319937023	7.20788e+07	0.0000586888356925721	Hypermethylated	0.0412448002188719	0.47313614134042	-0.431891341121548	9.58367e+07	0.0000428650515893401	Hypermethylated	0.0425259306053719	0.47313614134042	-0.430610210735048	9.61034e+07	0.0000419773410094302	Hypermethylated	0.037413624811318	0.47313614134042	-0.435722516529102	6.52658e+07	0.0000178248115572465	Hypermethylated	0.0847496895959659	0.47313614134042	-0.388386451744454	3.37054e+08	0.0000475646847752728	Hypermethylated	0.0617027866091979	0.47313614134042	-0.411433354731222	1.60984e+08	0.0000353990592612933	Hypermethylated
PAAD MC4	cg11990562	0.0214949917075137	0.38148839280337	-0.359993401095856	5.31926e+07	0.0000830827019807339	Hypermethylated	0.0166548142551498	0.38148839280337	-0.36483357854822	5.49555e+07	0.00014011365432726	Hypermethylated	0.0228802048693183	0.38148839280337	-0.358608187934052	9.12726e+07	0.0000591405253375724	Hypermethylated	0.0191066122115243	0.38148839280337	-0.362381780591846	9.58367e+07	0.0000428650515893401	Hypermethylated	0.0161413986977446	0.38148839280337	-0.365346994105625	1.061e+08	0.0000419773410094302	Hypermethylated	0.0142365570101988	0.38148839280337	-0.367251835793171	7.19084e+07	0.0000178248115572465	Hypermethylated	0.0713355709969135	0.38148839280337	-0.310152821806457	0.0000139791130204082	0.000132219586995512	Hypermethylated	0.0358466794386105	0.38148839280337	-0.34564171336476	1.60984e+08	0.0000353990592612933	Hypermethylated
PAAD MC4	cg16788099	0.0418570243895648	0.417670060899221	-0.375813036509656	0.0000364076701545088	0.00050561357566504	Hypermethylated	0.0413469654653339	0.417670060899221	-0.376323095433887	0.0000388678388021151	0.000656983634233361	Hypermethylated	0.0318543174956772	0.417670060899221	-0.385815743403544	0.0000246382608589984	0.000343808397272627	Hypermethylated	0.0426808418622621	0.417670060899221	-0.374989219036959	0.0000766802932960508	0.00058991485096699	Hypermethylated	0.0385223371303583	0.417670060899221	-0.379147723768863	0.0000246892915514662	0.00024907951880644	Hypermethylated	0.0269124393064225	0.417670060899221	-0.390757621592799	0.0000172480883218357	0.000117990582318636	Hypermethylated	0.0627430931050826	0.417670060899221	-0.354926967794138	0.0000453380780690271	0.000320344630896231	Hypermethylated	0.0507208820317658	0.417670060899221	-0.366949178867455	0.0000364852116435665	0.000294861773584027	Hypermethylated
PAAD MC4	cg19326153	0.0173103058537584	0.400006787063056	-0.382696481209298	0.0000225208612953556	0.000370787989131671	Hypermethylated	0.0176924288274632	0.400006787063056	-0.382314358235593	0.0000363929695638903	0.000630112302666359	Hypermethylated	0.0176626307828222	0.400006787063056	-0.382344156280234	0.0000322987319720503	0.000416216638147809	Hypermethylated	0.017729731071851	0.400006787063056	-0.382277055991205	0.0000522216980539138	0.000444738747712906	Hypermethylated	0.0176127707393581	0.400006787063056	-0.382394016323698	0.0000487012243168021	0.000413512140675398	Hypermethylated	0.0181157196437426	0.400006787063056	-0.381891067419314	0.0000365062933724652	0.000216315844287513	Hypermethylated	0.0709087033689111	0.400006787063056	-0.329098083694145	0.000164291596738125	0.000884595632978495	Hypermethylated	0.0216372155154537	0.400006787063056	-0.378369571547603	0.0000117933826923421	0.000131224915428032	Hypermethylated
PAAD MC4	cg20178172	0.0201142499546219	0.429920635898379	-0.409806385943757	1.93822e+08	0.00010037653819386	Hypermethylated	0.0202834025838797	0.429920635898379	-0.409637233314499	6.54128e+08	0.00023558642270721	Hypermethylated	0.0175448558840717	0.429920635898379	-0.412375780014307	1.69591e+08	0.0000691598295822662	Hypermethylated	0.0205602809490021	0.429920635898379	-0.409360354949377	0.0000112877729983367	0.000143870269164062	Hypermethylated	0.0188034619510743	0.429920635898379	-0.411117173947304	5.39534e+08	0.0000851080826201863	Hypermethylated	0.0168268398757899	0.429920635898379	-0.413093796022589	1.40372e+08	0.0000202409371971996	Hypermethylated	0.0182017081925492	0.429920635898379	-0.41171892770583	7.16348e+07	0.0000187756039540317	Hypermethylated	0.0197116876484822	0.429920635898379	-0.410208948249897	2.22447e+08	0.0000428229150645694	Hypermethylated
PAAD MC4	cg21091247	0.0432529808262559	0.497531009526732	-0.454278028700476	2.81108e+06	0.0000830827019807339	Hypermethylated	0.0474078768390734	0.497531009526732	-0.450123132687659	5.49555e+07	0.00014011365432726	Hypermethylated	0.0412815532537993	0.497531009526732	-0.456249456272933	4.46749e+07	0.0000586888356925721	Hypermethylated	0.0435628041583883	0.497531009526732	-0.453968205368344	7.24996e+07	0.0000428650515893401	Hypermethylated	0.0456103804024142	0.497531009526732	-0.451920629124318	9.61034e+07	0.0000419773410094302	Hypermethylated	0.0424168308283769	0.497531009526732	-0.455114178698355	7.19084e+07	0.0000178248115572465	Hypermethylated	0.0576814822720554	0.497531009526732	-0.439849527254677	5.27768e+07	0.0000164246584590022	Hypermethylated	0.0512600652743562	0.497531009526732	-0.446270944252376	3.13744e+07	0.0000192387632262477	Hypermethylated
		mean.CHOL.MC1	mean.STAD.MC1	mean.CHOL.MC1.minus.mean.STAD.MC1	p.value.CHOL.MC1.STAD.MC1	p.value.adj.CHOL.MC1.STAD.MC1	status	mean.CHOL.MC2	mean.STAD.MC1	mean.CHOL.MC2.minus.mean.STAD.MC1	p.value.CHOL.MC2.STAD.MC1	p.value.adj.CHOL.MC2.STAD.MC1	status	mean.CHOL.MC3	mean.STAD.MC1	mean.CHOL.MC3.minus.mean.STAD.MC1	p.value.CHOL.MC3.STAD.MC1	p.value.adj.CHOL.MC3.STAD.MC1	status	mean.CHOL.MC4	mean.STAD.MC1	mean.CHOL.MC4.minus.mean.STAD.MC1	p.value.CHOL.MC4.STAD.MC1	p.value.adj.CHOL.MC4.STAD.MC1	status	mean.LIHC.MC1	mean.STAD.MC1	mean.LIHC.MC1.minus.mean.STAD.MC1	p.value.LIHC.MC1.STAD.MC1	p.value.adj.LIHC.MC1.STAD.MC1	status	mean.LIHC.MC2	mean.STAD.MC1	mean.LIHC.MC2.minus.mean.STAD.MC1	p.value.LIHC.MC2.STAD.MC1	p.value.adj.LIHC.MC2.STAD.MC1	status	mean.LIHC.MC3	mean.STAD.MC1	mean.LIHC.MC3.minus.mean.STAD.MC1	p.value.LIHC.MC3.STAD.MC1	p.value.adj.LIHC.MC3.STAD.MC1	status	mean.LIHC.MC4	mean.STAD.MC1	mean.LIHC.MC4.minus.mean.STAD.MC1	p.value.LIHC.MC4.STAD.MC1	p.value.adj.LIHC.MC4.STAD.MC1	status
STAD MC1	cg00338359	0.0337957812364176	0.477402360249098	-0.443606579012681	0.0000358357584131269	0.000258868162993541	Hypermethylated	0.0333930332678695	0.477402360249098	-0.444009326981229	0.000175663532159455	0.000965445661221495	Hypermethylated	0.0353026942876161	0.477402360249098	-0.442099665961482	0.000191944788312088	0.00123487841629778	Hypermethylated	0.0351928477620329	0.477402360249098	-0.442209512487066	0.000886677091741309	0.00392132713795676	Hypermethylated	0.0314008442371386	0.477402360249098	-0.44600151601196	89.2678	992.562	Hypermethylated	0.0319159596066377	0.477402360249098	-0.445486400642461	638.622	6794.71	Hypermethylated	0.029850052202977	0.477402360249098	-0.447552308046121	34.4632	251.121	Hypermethylated	0.0306852468011042	0.477402360249098	-0.446717113447994	875.39	4581.88	Hypermethylated
STAD MC1	cg00562243	0.0252515033998216	0.391811351491998	-0.366559848092176	0.00295985871782525	0.010381054492026	Hypermethylated	0.0235732002049645	0.391811351491998	-0.368238151287033	0.00727143089038836	0.0201383832190775	Hypermethylated	0.0256860982718987	0.391811351491998	-0.366125253220099	0.00140100210289059	0.00611688054965285	Hypermethylated	0.0209650599401206	0.391811351491998	-0.370846291551877	0.003724893884307	0.0127505722137609	Hypermethylated	0.0396890974248434	0.391811351491998	-0.352122254067154	240945	1.47866e+06	Hypermethylated	0.0415361238150639	0.391811351491998	-0.350275227676934	2.46565e+06	1.34199e+07	Hypermethylated	0.0372796813404444	0.391811351491998	-0.354531670151553	72635.5	326755	Hypermethylated	0.045381195298589	0.391811351491998	-0.346430156193409	6.72782e+06	2.11488e+08	Hypermethylated
STAD MC1	cg00619347	0.0284133961448541	0.409437794223622	-0.381024398078768	0.0000210290091428358	0.000163674686886782	Hypermethylated	0.0277676996718613	0.409437794223622	-0.38167009455176	0.000129314138306673	0.000750248741433427	Hypermethylated	0.0347190454333394	0.409437794223622	-0.374718748790282	0.0000333917061474638	0.000306269660138045	Hypermethylated	0.0207208256682568	0.409437794223622	-0.388716968555365	0.0000273134347957402	0.000229649543465152	Hypermethylated	0.0213117379264201	0.409437794223622	-0.388126056297202	2.56952	31.877	Hypermethylated	0.0280086385056366	0.409437794223622	-0.381429155717985	231.662	2717.54	Hypermethylated	0.0298032048171018	0.409437794223622	-0.37963458940652	506.016	3059.28	Hypermethylated	0.026699947365788	0.409437794223622	-0.382737846857834	2057.82	10309.1	Hypermethylated
STAD MC1	cg01357613	0.0164095211266884	0.392163373576063	-0.375753852449375	1.04359e+08	0.0000120713451458404	Hypermethylated	0.0141248330320065	0.392163373576063	-0.378038540544057	0.000014997802576057	0.000126339806667735	Hypermethylated	0.0144229001194944	0.392163373576063	-0.377740473456569	2.38043e+08	0.0000365679774151267	Hypermethylated	0.0107318430549728	0.392163373576063	-0.38143153052109	1.29266e+08	0.0000203667247771135	Hypermethylated	0.0220781355339867	0.392163373576063	-0.370085238042077	1.11692	18.7691	Hypermethylated	0.0385763667017303	0.392163373576063	-0.353587006874333	19.3808	2311.76	Hypermethylated	0.0212267338763669	0.392163373576063	-0.370936639699696	3.33776	29.6459	Hypermethylated	0.0170563307005547	0.392163373576063	-0.375107042875509	143.681	831.776	Hypermethylated
STAD MC1	cg01380710	0.0461664668991138	0.442855151557393	-0.396688684658279	0.001790652631504	0.00689370853134455	Hypermethylated	0.0422444790311489	0.442855151557393	-0.400610672526244	0.0157350641527652	0.0376650762778456	Hypermethylated	0.0413225608671802	0.442855151557393	-0.401532590690213	0.00140100210289059	0.00611688054965285	Hypermethylated	0.0349662788677667	0.442855151557393	-0.407888872689626	0.00303927526266876	0.0107940198650932	Hypermethylated	0.0280376361179914	0.442855151557393	-0.414817515439402	2154.36	18608.6	Hypermethylated	0.0303390848311732	0.442855151557393	-0.41251606672622	183788	1.21558e+06	Hypermethylated	0.0272518416729648	0.442855151557393	-0.415603309884428	6765.92	3480.54	Hypermethylated	0.0337144530185686	0.442855151557393	-0.409140698538825	864507	3.27663e+06	Hypermethylated
STAD MC1	cg02336175	0.0203757567099907	0.35368269269493	-0.333306935984939	0.0000138320399832593	0.000113855014732413	Hypermethylated	0.0195732843185271	0.35368269269493	-0.334109408376403	0.0000939877195712662	0.000577139813898935	Hypermethylated	0.0169255115917294	0.35368269269493	-0.336757181103201	0.0000333917061474638	0.000306269660138045	Hypermethylated	0.0236057794463228	0.35368269269493	-0.330076913248607	0.000411769028252474	0.00209024100107211	Hypermethylated	0.0239799146181562	0.35368269269493	-0.329702778076774	44015.4	304370	Hypermethylated	0.0288160585650048	0.35368269269493	-0.324866634129925	440240	2.72253e+06	Hypermethylated	0.0260151806731456	0.35368269269493	-0.327667512021784	4073.45	2162.22	Hypermethylated	0.0250416144284495	0.35368269269493	-0.32864107826648	2.02608e+06	74033.5	Hypermethylated
STAD MC1	cg02923145	0.0227873535512227	0.42948779082975	-0.406700437278527	2.51914e+08	0.0000261184778249905	Hypermethylated	0.0247193294655425	0.42948779082975	-0.404768461364207	0.000110442089660298	0.000658949969585962	Hypermethylated	0.0797175117811027	0.42948779082975	-0.349770279048647	0.000168062953825238	0.00110982728981434	Hypermethylated	0.0237168843085813	0.42948779082975	-0.405770906521168	9.77502e+08	0.000101000438525873	Hypermethylated	0.0234195126553588	0.42948779082975	-0.406068278174391	1.03051	17.4696	Hypermethylated	0.0304951066977348	0.42948779082975	-0.398992684132015	98.7322	1261.98	Hypermethylated	0.0292335077074064	0.42948779082975	-0.400254283122343	0.875412	71.2555	Hypermethylated	0.0299002405224984	0.42948779082975	-0.399587550307251	1246.93	6407.15	Hypermethylated
STAD MC1	cg03551161	0.0310006782041142	0.448673681942887	-0.417673003738773	0.000539715355758159	0.0025743133041815	Hypermethylated	0.0314380860241719	0.448673681942887	-0.417235595918715	0.00100045699340065	0.00399972572628998	Hypermethylated	0.0288114541808833	0.448673681942887	-0.419862227762003	0.000191944788312088	0.00123487841629778	Hypermethylated	0.0210074126664556	0.448673681942887	-0.427666269276431	0.000110442089660298	0.00071573066320626	Hypermethylated	0.025673181418578	0.448673681942887	-0.423000500524309	7652.99	508951	Hypermethylated	0.0360626210882146	0.448673681942887	-0.412611060854672	424010	2.63188e+06	Hypermethylated	0.0292629898946616	0.448673681942887	-0.419410692048225	147749	639355	Hypermethylated	0.0340387605630079	0.448673681942887	-0.414634921379879	5.94452e+06	2.07489e+06	Hypermethylated
STAD MC1	cg03551456	0.0290859564305886	0.401898019624135	-0.372812063193547	0.000656008553667509	0.00302486944691385	Hypermethylated	0.0259733759183952	0.401898019624135	-0.37592464370574	0.000886677091741309	0.00362718745387306	Hypermethylated	0.0316744530499285	0.401898019624135	-0.370223566574207	0.000914268385361549	0.00433702512018854	Hypermethylated	0.0249340201956075	0.401898019624135	-0.376963999428528	0.0012665059413333	0.00526171923864993	Hypermethylated	0.022899889344379	0.401898019624135	-0.378998130279756	11.0283	14.7887	Hypermethylated	0.0262869236960513	0.401898019624135	-0.375611095928084	2046.79	19577.7	Hypermethylated	0.0378086860449487	0.401898019624135	-0.364089333579187	3435.32	18410.4	Hypermethylated	0.0591939686048705	0.401898019624135	-0.342704051019265	3.48561e+06	1.24475e+07	Hypermethylated
STAD MC1	cg03625177	0.0368858798350265	0.48998907681092	-0.453103196975894	7.16679e+07	0.0000086866847483693	Hypermethylated	0.0191526399639704	0.48998907681092	-0.47083643684695	3.81837e+08	0.0000408285458473487	Hypermethylated	0.0196942449939088	0.48998907681092	-0.470294831817011	7.17875e+07	0.0000141240118050274	Hypermethylated	0.0138438412330017	0.48998907681092	-0.476145235577918	3.57623e+07	7.58521e+08	Hypermethylated	0.0199597964323535	0.48998907681092	-0.470029280378567	0.00962055	0.294886	Hypermethylated	0.0283116934801677	0.48998907681092	-0.461677383330752	0.801461	18.4951	Hypermethylated	0.0242295575870112	0.48998907681092	-0.465759519223909	0.0911345	1.21395	Hypermethylated	0.0333526688851077	0.48998907681092	-0.456636407925812	36.0145	227.73	Hypermethylated
STAD MC1	cg03648780	0.0520707758598932	0.449906558376352	-0.397835782516459	0.00295985871782525	0.010381054492026	Hypermethylated	0.0490669529723438	0.449906558376352	-0.400839605404009	0.00604576099273085	0.0173265088690366	Hypermethylated	0.0536308869879014	0.449906558376352	-0.396275671388451	0.0103569174940239	0.0305690405758382	Hypermethylated	0.0450006697288569	0.449906558376352	-0.404905888647496	0.00273928940925477	0.00991412099298608	Hypermethylated	0.0537861319273491	0.449906558376352	-0.396120426449003	1.28623e+07	5.99761e+07	Hypermethylated	0.0589809966992452	0.449906558376352	-0.390925561677107	1.06987e+08	4.44423e+08	Hypermethylated	0.0516193780687873	0.449906558376352	-0.398287180307565	1.77733e+07	6.00853e+07	Hypermethylated	0.0676248303885485	0.449906558376352	-0.382281727987804	0.000013156642152944	0.0000360765608722744	Hypermethylated
STAD MC1	cg03648789	0.031494953103638	0.407983230413518	-0.37648827730988	0.000136296804905712	0.000811106952632463	Hypermethylated	0.0338027883335291	0.407983230413518	-0.374180442079988	0.00142111443619522	0.00532226480049322	Hypermethylated	0.0339640032308328	0.407983230413518	-0.374019227182685	0.000218767149270521	0.00137101457804898	Hypermethylated	0.0228970666068401	0.407983230413518	-0.385086163806677	0.0000567204525640943	0.000415670822078523	Hypermethylated	0.0365932537027707	0.407983230413518	-0.371389976710747	81635.9	540490	Hypermethylated	0.0345504571011331	0.407983230413518	-0.373432773312384	378735	237019	Hypermethylated	0.0293313500010299	0.407983230413518	-0.378651880412488	41450.1	192303	Hypermethylated	0.0372709358542348	0.407983230413518	-0.370712294559283	9.27548e+06	3.17523e+07	Hypermethylated
STAD MC1	cg03888579	0.0261618541784918	0.38399078280571	-0.357828928627218	4.83975e+08	0.0000458412467591646	Hypermethylated	0.0282046146872714	0.38399078280571	-0.355786168118439	0.000411769028252474	0.00193613035076285	Hypermethylated	0.0242958338267211	0.38399078280571	-0.359694948978989	0.0000170330965523642	0.000178154150838072	Hypermethylated	0.0228880533051457	0.38399078280571	-0.361102729500564	3.81837e+08	0.0000477947885735744	Hypermethylated	0.026109374162098	0.38399078280571	-0.357881408643612	22.0529	277.472	Hypermethylated	0.027005945074614	0.38399078280571	-0.356984837731096	377.195	4217.78	Hypermethylated	0.0267482051878765	0.38399078280571	-0.357242577617834	258.885	163.688	Hypermethylated	0.0267758654079078	0.38399078280571	-0.357214917397802	7038.07	33148	Hypermethylated
STAD MC1	cg04113920	0.0590215153126065	0.523035575959419	-0.464014060646812	0.000872485902755941	0.00382532823084507	Hypermethylated	0.0558962894978568	0.523035575959419	-0.467139286461562	0.00411485537746752	0.0126715472025146	Hypermethylated	0.0574390137461418	0.523035575959419	-0.465596562213277	0.000282530490335747	0.00168445340239045	Hypermethylated	0.0432444615126856	0.523035575959419	-0.479791114446733	0.00061006709803044	0.00288528952039029	Hypermethylated	0.0303921121643828	0.523035575959419	-0.492643463795036	0.0609086	10.9166	Hypermethylated	0.0317783010530141	0.523035575959419	-0.491257274906405	12.9949	207.081	Hypermethylated	0.0314540176252381	0.523035575959419	-0.491581558334181	12.2229	96.7456	Hypermethylated	0.0304067009600297	0.523035575959419	-0.492628874999389	104.733	617.679	Hypermethylated
STAD MC1	cg04276484	0.0333530092286466	0.400051980135017	-0.36669897090637	0.0000275474234173061	0.000206490038727406	Hypermethylated	0.0329542946477331	0.400051980135017	-0.367097685487283	0.000411769028252474	0.00193613035076285	Hypermethylated	0.0331360686343082	0.400051980135017	-0.366915911500708	0.000128035505624529	0.000893436599480462	Hypermethylated	0.0267953111338555	0.400051980135017	-0.373256669001161	0.000079727513843212	0.000548911894515765	Hypermethylated	0.0261832816739	0.400051980135017	-0.373868698461117	16.86	217.1	Hypermethylated	0.0358181750370861	0.400051980135017	-0.36423380509793	491.137	5354.56	Hypermethylated	0.0255755791695284	0.400051980135017	-0.374476400965488	79.3566	54.4108	Hypermethylated	0.0311384534555878	0.400051980135017	-0.368913526679429	7754.76	36345.6	Hypermethylated
STAD MC1	cg04888085	0.0192005744247069	0.432933106895942	-0.413732532471235	2.33261e+06	4.20261e+07	Hypermethylated	0.0181316726657423	0.432933106895942	-0.414801434230199	2.49591e+07	4.35685e+08	Hypermethylated	0.0168178787513057	0.432933106895942	-0.416115228144636	2.95828e+06	1.20118e+08	Hypermethylated	0.0168500910850365	0.432933106895942	-0.416083015810905	7.07795e+06	2.30877e+08	Hypermethylated	0.0195694929643106	0.432933106895942	-0.413363613931631	0.00140331	0.0611434	Hypermethylated	0.0252244818378547	0.432933106895942	-0.407708625058087	0.147471	4.54597	Hypermethylated	0.0305572480039955	0.432933106895942	-0.402375858891946	0.0959412	1.26715	Hypermethylated	0.0366156603567234	0.432933106895942	-0.396317446539218	3.19652	24.4203	Hypermethylated
STAD MC1	cg06373764	0.0145157166684006	0.440205703956873	-0.425689987288473	78715.6	2.15285e+06	Hypermethylated	0.0189734925912707	0.440205703956873	-0.421232211365603	1.67636e+07	3.16906e+08	Hypermethylated	0.0146979901691109	0.440205703956873	-0.425507713787762	1.97218e+06	8.87486e+06	Hypermethylated	0.0382559963685889	0.440205703956873	-0.401949707588284	3.81837e+08	0.0000477947885735744	Hypermethylated	0.0327081383182989	0.440205703956873	-0.407497565638574	0.00467065	1.14285	Hypermethylated	0.0714048569670278	0.440205703956873	-0.368800846989845	330.388	3739.78	Hypermethylated	0.0855454944541817	0.440205703956873	-0.354660209502692	131.293	870.012	Hypermethylated	0.0518943043105079	0.440205703956873	-0.388311399646365	107.184	554.943	Hypermethylated
STAD MC1	cg06775072	0.0287634122880109	0.484894947027734	-0.456131534739724	0.000018323054742537	0.00014527727156039	Hypermethylated	0.0262567323100381	0.484894947027734	-0.458638214717696	0.0000673634535476499	0.000438654297318108	Hypermethylated	0.026321201683383	0.484894947027734	-0.458573745344351	3.67089e+08	0.0000516507121653624	Hypermethylated	0.0309092018215834	0.484894947027734	-0.453985745206151	0.0000330018710932163	0.000267683052979199	Hypermethylated	0.0240124424236512	0.484894947027734	-0.460882504604083	2.91147	44.2263	Hypermethylated	0.0567861718013408	0.484894947027734	-0.428108775226394	449.838	4948.87	Hypermethylated	0.0536304829210891	0.484894947027734	-0.431264464106645	236.599	1504.56	Hypermethylated	0.0526882247284333	0.484894947027734	-0.432206722299301	7754.76	36345.6	Hypermethylated
STAD MC1	cg07365816	0.0185713488873906	0.393796602197967	-0.375225253310576	0.0000855691269211823	0.000546025702273443	Hypermethylated	0.0162021340209288	0.393796602197967	-0.377594468177038	0.000692432079390753	0.00296266943481886	Hypermethylated	0.019842918791894	0.393796602197967	-0.373953683406073	0.000218767149270521	0.00137101457804898	Hypermethylated	0.0129268544769441	0.393796602197967	-0.380869747721022	0.000129314138306673	0.00081397112862922	Hypermethylated	0.0138006931545559	0.393796602197967	-0.379995909043411	139.425	1494.42	Hypermethylated	0.0252401408036357	0.393796602197967	-0.368556461394331	3862.7	34977.1	Hypermethylated	0.0130656334043047	0.393796602197967	-0.380730968793662	354.33	2192.52	Hypermethylated	0.0135204646143831	0.393796602197967	-0.380276137583583	10360.3	47890.3	Hypermethylated
STAD MC1	cg07980216	0.0669736455271777	0.454878368240836	-0.387904722713658	0.000539715355758159	0.0025743133041815	Hypermethylated	0.0533299648169429	0.454878368240836	-0.401548403423893	0.00142111443619522	0.00532226480049322	Hypermethylated	0.0496586804546806	0.454878368240836	-0.405219687786155	0.000282530490335747	0.00168445340239045	Hypermethylated	0.0490202843247233	0.454878368240836	-0.405858083916113	0.00178014528981549	0.00696056712078224	Hypermethylated	0.0484656433533143	0.454878368240836	-0.406412724887522	2154.36	18608.6	Hypermethylated	0.0559672308802831	0.454878368240836	-0.398911137360553	25680	198588	Hypermethylated	0.0493180798250101	0.454878368240836	-0.405560288415826	720.837	4262.74	Hypermethylated	0.0691672524421829	0.454878368240836	-0.385711115798653	211308	7.70838e+06	Hypermethylated
STAD MC1	cg08146372	0.0442560753993265	0.427718597386272	-0.383462521986945	2.33261e+06	4.20261e+07	Hypermethylated	0.0507711232879891	0.427718597386272	-0.376947474098283	4.89124e+08	0.0000501158803252583	Hypermethylated	0.0447876126799281	0.427718597386272	-0.382930984706343	2.36005e+07	5.89755e+08	Hypermethylated	0.0458718253167972	0.427718597386272	-0.381846772069474	7.00344e+07	0.0000126643646090762	Hypermethylated	0.0445076503248507	0.427718597386272	-0.383210947061421	0.000752605	0.0371981	Hypermethylated	0.0580707439999751	0.427718597386272	-0.369647853386297	0.540288	13.3201	Hypermethylated	0.0480795213906489	0.427718597386272	-0.379639075995623	0.0358899	0.549674	Hypermethylated	0.056276197430116	0.427718597386272	-0.371442399956156	2.27957	17.9736	Hypermethylated
STAD MC1	cg08170140	0.0255094562805381	0.414480343363771	-0.388970887083233	0.00017065751131095	0.000981507922221584	Hypermethylated	0.0241414617807918	0.414480343363771	-0.390338881582979	0.000411769028252474	0.00193613035076285	Hypermethylated	0.0220640996411085	0.414480343363771	-0.392416243722663	0.0000622947213161725	0.000506116505073868	Hypermethylated	0.0214040324484491	0.414480343363771	-0.393076310915322	0.000110442089660298	0.00071573066320626	Hypermethylated	0.0205460469485659	0.414480343363771	-0.393934296415205	0.00043942	0.0245207	Hypermethylated	0.0188682684738813	0.414480343363771	-0.39561207488989	0.0392259	1.57889	Hypermethylated	0.0184705774894265	0.414480343363771	-0.396009765874344	0.0572817	0.814036	Hypermethylated	0.0233061937317404	0.414480343363771	-0.391174149632031	4.23066	31.5781	Hypermethylated
STAD MC1	cg08620474	0.052366549991758	0.443512425944253	-0.391145875952495	0.000325290883807342	0.00169067264405346	Hypermethylated	0.0545614956758184	0.443512425944253	-0.388950930268435	0.00159191653458375	0.00583672295129747	Hypermethylated	0.0508670281958236	0.443512425944253	-0.39264539774843	0.000408957351141148	0.00226621403736676	Hypermethylated	0.0471260018616518	0.443512425944253	-0.396386424082601	0.00035957473816476	0.00187193444424951	Hypermethylated	0.0347418198319145	0.443512425944253	-0.408770606112339	0.042922	1.06204	Hypermethylated	0.034828638787847	0.443512425944253	-0.408683787156406	0.626572	15.0651	Hypermethylated	0.0339719065198725	0.443512425944253	-0.409540519424381	0.763109	7.84022	Hypermethylated	0.0336942208205336	0.443512425944253	-0.40981820512372	0.192369	15.4306	Hypermethylated
STAD MC1	cg08900833	0.0248506937138094	0.452870278433074	-0.428019584719264	0.0000525183533910866	0.000359544141114896	Hypermethylated	0.0229295065983435	0.452870278433074	-0.42994077183473	0.000411769028252474	0.00193613035076285	Hypermethylated	0.0261755837794683	0.452870278433074	-0.426694694653605	0.000518775134972581	0.0027447149508739	Hypermethylated	0.0197835418067227	0.452870278433074	-0.433086736626351	0.0000673634535476499	0.000478579823479288	Hypermethylated	0.0203069455612307	0.452870278433074	-0.432563332871843	4.15412	60.9812	Hypermethylated	0.0300009443558873	0.452870278433074	-0.422869334077186	213.588	20336.1	Hypermethylated	0.0640298267003536	0.452870278433074	-0.38884045173272	12143.5	60388.9	Hypermethylated	0.0639824760046239	0.452870278433074	-0.38888780242845	1.94256e+06	7.11045e+06	Hypermethylated
STAD MC1	cg09456297	0.0126812064404475	0.383867436024244	-0.371186229583797	711064	1.47194e+07	Hypermethylated	0.0129721546092973	0.383867436024244	-0.370895281414947	7.00344e+07	0.0000101328675009067	Hypermethylated	0.0126644441388338	0.383867436024244	-0.37120299188541	1.7421e+07	4.66479e+08	Hypermethylated	0.0131111748504282	0.383867436024244	-0.370756261173816	2.26867e+08	0.0000316880053418092	Hypermethylated	0.01502479274166	0.383867436024244	-0.368842643282584	2.58496	3.97196	Hypermethylated	0.0152339989698442	0.383867436024244	-0.3686334370544	71.8609	948.871	Hypermethylated	0.014705559434221	0.383867436024244	-0.369161876590023	7.58284	62.5161	Hypermethylated	0.0156863169934788	0.383867436024244	-0.368181119030765	107.184	554.943	Hypermethylated
STAD MC1	cg09793700	0.0380655957033421	0.396262485393404	-0.358196889690062	0.00115037143252416	0.00480339808238135	Hypermethylated	0.0409787769990477	0.396262485393404	-0.355283708394356	0.00950339150197163	0.0250529991927636	Hypermethylated	0.0420257628496308	0.396262485393404	-0.354236722543773	0.00210114060116148	0.00848204924529043	Hypermethylated	0.0437666900250556	0.396262485393404	-0.352495795368348	0.003724893884307	0.0127505722137609	Hypermethylated	0.045877743392851	0.396262485393404	-0.350384742000553	435492	2.56234e+06	Hypermethylated	0.044509060225749	0.396262485393404	-0.351753425167655	769886	4.57047e+06	Hypermethylated	0.0678670436415178	0.396262485393404	-0.328395441751886	4.26243e+06	1.54709e+06	Hypermethylated	0.0386384017680535	0.396262485393404	-0.357624083625351	9.65534e+06	3.30014e+07	Hypermethylated
STAD MC1	cg11322464	0.0371135874528392	0.608410131186272	-0.571296543733433	399351	6.77495e+07	Hypermethylated	0.0342999854394203	0.608410131186272	-0.574110145746852	9.61111e+07	0.0000131486770149539	Hypermethylated	0.0556344683736954	0.608410131186272	-0.552775662812577	5.52212e+07	0.000011438447868899	Hypermethylated	0.0264870358903183	0.608410131186272	-0.581923095295954	3.57623e+07	7.58521e+08	Hypermethylated	0.0256441932909703	0.608410131186272	-0.582765937895302	0.000420081	0.0236938	Hypermethylated	0.0527548899028443	0.608410131186272	-0.555655241283428	0.00983871	3.28611	Hypermethylated	0.0222281964028094	0.608410131186272	-0.586181934783463	0.00481374	0.112573	Hypermethylated	0.0262455231026156	0.608410131186272	-0.582164608083656	0.024188	2.4576	Hypermethylated
STAD MC1	cg11332026	0.0241918592288859	0.391191880647528	-0.367000021418642	0.0000210290091428358	0.000163674686886782	Hypermethylated	0.0223549157513896	0.391191880647528	-0.368836964896138	0.000079727513843212	0.000504110294642921	Hypermethylated	0.0422556637628509	0.391191880647528	-0.348936216884677	0.0000170330965523642	0.000178154150838072	Hypermethylated	0.0176351264967919	0.391191880647528	-0.373556754150736	0.000039711022220757	0.000311165726087318	Hypermethylated	0.0206754618455619	0.391191880647528	-0.370516418801966	0.316953	6.13403	Hypermethylated	0.0450657501867406	0.391191880647528	-0.346126130460787	135.399	1675.18	Hypermethylated	0.0639090634026683	0.391191880647528	-0.32728281724486	4073.45	2162.22	Hypermethylated	0.0225951164325708	0.391191880647528	-0.368596764214957	314.147	1737.91	Hypermethylated
STAD MC1	cg11855022	0.0620260622586387	0.485867618994796	-0.423841556736157	0.000059468129264534	0.000399843391017872	Hypermethylated	0.0668630779742659	0.485867618994796	-0.41900454102053	0.00035957473816476	0.00173277195507291	Hypermethylated	0.0647402593364812	0.485867618994796	-0.421127359658314	0.0000622947213161725	0.000506116505073868	Hypermethylated	0.0452727019893139	0.485867618994796	-0.440594917005482	0.0000673634535476499	0.000478579823479288	Hypermethylated	0.0259852080252543	0.485867618994796	-0.459882410969541	0.0447749	1.10166	Hypermethylated	0.0264635903721142	0.485867618994796	-0.459404028622681	0.884161	20.0974	Hypermethylated	0.0248831068034458	0.485867618994796	-0.46098451219135	0.511807	5.4976	Hypermethylated	0.0271063208774067	0.485867618994796	-0.458761298117389	1.42987	96.5804	Hypermethylated
STAD MC1	cg12047218	0.0147342747956654	0.422208208571326	-0.407473933775661	18367	614545	Hypermethylated	0.0146574087401105	0.422208208571326	-0.407550799831216	4.47028e+06	1.10006e+08	Hypermethylated	0.0133414509166049	0.422208208571326	-0.408866757654721	460176	3.10249e+07	Hypermethylated	0.0126926377785266	0.422208208571326	-0.4095155707928	149009	7.88687e+06	Hypermethylated	0.0170065092920029	0.422208208571326	-0.405201699279323	0.000480773	0.0263499	Hypermethylated	0.0164676636574853	0.422208208571326	-0.405740544913841	0.00703768	0.449001	Hypermethylated	0.0176678364088291	0.422208208571326	-0.404540372162497	0.00821235	0.168483	Hypermethylated	0.0172400089598145	0.422208208571326	-0.404968199611512	0.256455	2.58653	Hypermethylated
STAD MC1	cg12316475	0.0483109549424791	0.408596354360195	-0.360285399417716	5.66141e+08	0.0000525234606974392	Hypermethylated	0.0420551661583426	0.408596354360195	-0.366541188201852	0.0000673634535476499	0.000438654297318108	Hypermethylated	0.0478341454302614	0.408596354360195	-0.360762208929933	0.0000391925569378174	0.000348407835392596	Hypermethylated	0.0473020833303712	0.408596354360195	-0.361294271029824	0.00015096521346118	0.000923590647511343	Hypermethylated	0.053792991572634	0.408596354360195	-0.354803362787561	96.1791	1062.87	Hypermethylated	0.0469989601181187	0.408596354360195	-0.361597394242076	360.913	4051.44	Hypermethylated	0.0446771667269198	0.408596354360195	-0.363919187633275	2.48317	185.59	Hypermethylated	0.0465732951442856	0.408596354360195	-0.362023059215909	1449.94	7391.45	Hypermethylated
STAD MC1	cg12386194	0.0218617431744751	0.378211845726351	-0.356350102551876	0.0105713159173063	0.0290559379367807	Hypermethylated	0.0182787797030283	0.378211845726351	-0.359933066023323	0.0133597527113436	0.0329971325727943	Hypermethylated	0.0242082824536503	0.378211845726351	-0.3540035632727	0.0176565926900964	0.0467447666861998	Hypermethylated	0.0157136570034477	0.378211845726351	-0.362498188722903	0.00550227877379739	0.0175547874246794	Hypermethylated	0.0166340332811006	0.378211845726351	-0.36157781244525	3.1074e+07	1.36278e+08	Hypermethylated	0.0198935071507423	0.378211845726351	-0.358318338575608	1.81968e+08	7.27109e+08	Hypermethylated	0.0167761349555091	0.378211845726351	-0.361435710770842	1.8079e+08	5.43407e+08	Hypermethylated	0.0161210072075578	0.378211845726351	-0.362090838518793	1.46343e+08	0.000004444105738127	Hypermethylated
STAD MC1	cg12439074	0.0318760783237983	0.420678388483334	-0.388802310159536	8.45406e+06	1.31822e+08	Hypermethylated	0.0286375950121949	0.420678388483334	-0.39204079347114	1.29266e+08	0.0000167788729158701	Hypermethylated	0.0302234193378994	0.420678388483334	-0.390454969145435	4.20075e+07	9.26583e+08	Hypermethylated	0.0236192032007613	0.420678388483334	-0.397059185282573	3.57623e+07	7.58521e+08	Hypermethylated	0.0253515968458447	0.420678388483334	-0.39532679163749	0.000383888	0.0221808	Hypermethylated	0.0278586303036567	0.420678388483334	-0.392819758179678	0.0154464	0.789704	Hypermethylated	0.0234823202502271	0.420678388483334	-0.397196068233107	0.00432396	0.104183	Hypermethylated	0.0247577073746665	0.420678388483334	-0.395920681108668	0.0742336	0.913484	Hypermethylated
STAD MC1	cg12583927	0.0225568716377521	0.367135620075132	-0.34457874843738	2.12501e+08	0.0000225148733913897	Hypermethylated	0.0203546884036425	0.367135620075132	-0.34678093167149	0.000014997802576057	0.000126339806667735	Hypermethylated	0.0236239881122808	0.367135620075132	-0.343511631962852	0.0000391925569378174	0.000348407835392596	Hypermethylated	0.0171027155357979	0.367135620075132	-0.350032904539335	2.49591e+07	5.78355e+08	Hypermethylated	0.0253521017910635	0.367135620075132	-0.341783518284069	89.2678	992.562	Hypermethylated	0.0293806970632234	0.367135620075132	-0.337754923011909	1122.78	11324	Hypermethylated	0.0324409242367308	0.367135620075132	-0.334694695838402	506.016	3059.28	Hypermethylated	0.0343499636899249	0.367135620075132	-0.332785656385208	71338.6	301388	Hypermethylated
STAD MC1	cg12760327	0.0214966911006704	0.474103458880065	-0.452606767779394	1.75798e+06	3.26694e+06	Hypermethylated	0.0251844323660481	0.474103458880065	-0.448919026514017	1.29266e+08	0.0000167788729158701	Hypermethylated	0.0209378736443704	0.474103458880065	-0.453165585235694	1.2622e+07	3.65075e+08	Hypermethylated	0.0263830165141546	0.474103458880065	-0.44772044236591	1.11757e+07	3.20402e+08	Hypermethylated	0.0222096405359407	0.474103458880065	-0.451893818344124	0.000218312	0.0872472	Hypermethylated	0.0482463166578226	0.474103458880065	-0.425857142222242	0.0256246	7.15144	Hypermethylated	0.0395573047319039	0.474103458880065	-0.434546154148161	0.228499	2.69826	Hypermethylated	0.0481773893447	0.474103458880065	-0.425926069535365	3.19652	24.4203	Hypermethylated
STAD MC1	cg13016179	0.0215858196711074	0.40090518008502	-0.379319360413912	1.07184e+06	1.62539e+08	Hypermethylated	0.0268568043661881	0.40090518008502	-0.374048375718831	7.81927e+08	0.0000738417203501858	Hypermethylated	0.0179375180735232	0.40090518008502	-0.382967662011496	7.17875e+07	0.0000141240118050274	Hypermethylated	0.0174130430703054	0.40090518008502	-0.383492137014714	1.29266e+08	0.0000203667247771135	Hypermethylated	0.0176065492869583	0.40090518008502	-0.383298630798061	0.000104878	0.0316731	Hypermethylated	0.0182168890716253	0.40090518008502	-0.382688291013394	0.00328898	8.78186	Hypermethylated	0.0166380282184641	0.40090518008502	-0.384267151866555	0.130492	1.6539	Hypermethylated	0.0180204835424212	0.40090518008502	-0.382884696542598	4.4739	33.2423	Hypermethylated
STAD MC1	cg13027682	0.0258744298027552	0.437132625957553	-0.411258196154797	0.0000119826164854549	0.00010054539161906	Hypermethylated	0.0242490902682555	0.437132625957553	-0.412883535689297	0.000079727513843212	0.000504110294642921	Hypermethylated	0.0385355851245858	0.437132625957553	-0.398597040832967	0.0000391925569378174	0.000348407835392596	Hypermethylated	0.0205712252050429	0.437132625957553	-0.41656140075251	0.000014997802576057	0.000142035424852613	Hypermethylated	0.0176568533436622	0.437132625957553	-0.41947577261389	3.10318e-05	0.115969	Hypermethylated	0.0214288907231062	0.437132625957553	-0.415703735234446	0.199452	5.82369	Hypermethylated	0.0265381693376202	0.437132625957553	-0.410594456619933	0.594688	6.28189	Hypermethylated	0.0284688052156637	0.437132625957553	-0.408663820741889	13.5361	91.7981	Hypermethylated
STAD MC1	cg13670911	0.0351576025821865	0.376893298428551	-0.341735695846365	0.000539715355758159	0.0025743133041815	Hypermethylated	0.0336455310242843	0.376893298428551	-0.343247767404267	0.00221520822256575	0.00765437489652368	Hypermethylated	0.0365870554067946	0.376893298428551	-0.340306243021757	0.000408957351141148	0.00226621403736676	Hypermethylated	0.0252267043091686	0.376893298428551	-0.351666594119383	0.000203841221847805	0.00117976701226836	Hypermethylated	0.0191188081851912	0.376893298428551	-0.35777449024336	10.6091	14.283	Hypermethylated	0.0203200571579685	0.376893298428551	-0.356573241270583	1653.14	1609.41	Hypermethylated	0.0192664414986072	0.376893298428551	-0.357626856929944	216.197	1384.69	Hypermethylated	0.019412770813077	0.376893298428551	-0.357480527615474	3215.8	15745.1	Hypermethylated
STAD MC1	cg14120129	0.0304895831064998	0.477697136065332	-0.447207552958832	2.61441e+07	3.57104e+08	Hypermethylated	0.0197219731826499	0.477697136065332	-0.457975162882682	1.72478e+08	0.000021257113321008	Hypermethylated	0.020600701657661	0.477697136065332	-0.457096434407671	5.52212e+07	0.000011438447868899	Hypermethylated	0.0149083219164432	0.477697136065332	-0.462788814148889	1.11757e+07	3.20402e+08	Hypermethylated	0.0249800280145786	0.477697136065332	-0.452717108050753	0.000104878	0.0316731	Hypermethylated	0.0322170786982931	0.477697136065332	-0.445480057367039	1.75071	36.1072	Hypermethylated	0.0275295018834275	0.477697136065332	-0.450167634181905	0.106316	0.13854	Hypermethylated	0.035794076250363	0.477697136065332	-0.441903059814969	94.217	559.688	Hypermethylated
STAD MC1	cg14202478	0.0198131429651134	0.3942604821898	-0.374447339224687	0.0000119826164854549	0.00010054539161906	Hypermethylated	0.0207583033563351	0.3942604821898	-0.373502178833465	0.00061006709803044	0.00267265260818872	Hypermethylated	0.0188539368572453	0.3942604821898	-0.375406545332555	0.0000142680944643965	0.000154470825166706	Hypermethylated	0.0194084739388323	0.3942604821898	-0.374852008250968	0.0000273134347957402	0.000229649543465152	Hypermethylated	0.0422961281543786	0.3942604821898	-0.351964354035422	774207	3.74153e+07	Hypermethylated	0.061983730616866	0.3942604821898	-0.332276751572934	0.0000208398287339783	0.0000693682908505392	Hypermethylated	0.0730133953341418	0.3942604821898	-0.321247086855658	2.96892e+08	8.70027e+08	Hypermethylated	0.0567824414107052	0.3942604821898	-0.337478040779095	0.0000111341779517073	0.0000307760779654777	Hypermethylated
STAD MC1	cg14375387	0.0471444094518057	0.461572473903579	-0.414428064451773	254514	6.01492e+06	Hypermethylated	0.0417897067922231	0.461572473903579	-0.419782767111356	1.11757e+07	2.29014e+08	Hypermethylated	0.0457996505180919	0.461572473903579	-0.415772823385487	1.97218e+06	8.87486e+06	Hypermethylated	0.0361507301885947	0.461572473903579	-0.425421743714984	2.60767e+06	0.000001146970977671	Hypermethylated	0.0354749117443697	0.461572473903579	-0.426097562159209	2.69081e-05	0.00391837	Hypermethylated	0.0464116613300739	0.461572473903579	-0.415160812573505	0.00186263	0.197795	Hypermethylated	0.0333609463987503	0.461572473903579	-0.428211527504829	8.48577e-05	0.0392356	Hypermethylated	0.0436555712289347	0.461572473903579	-0.417916902674644	0.0408035	0.570827	Hypermethylated
STAD MC1	cg14519850	0.0216560773678533	0.370935646694326	-0.349279569326473	399351	6.77495e+07	Hypermethylated	0.0197524081190543	0.370935646694326	-0.351183238575272	9.61111e+07	0.0000131486770149539	Hypermethylated	0.0196753862304749	0.370935646694326	-0.351260260463851	1.2622e+07	3.65075e+08	Hypermethylated	0.0161384083360693	0.370935646694326	-0.354797238358257	3.57623e+07	7.58521e+08	Hypermethylated	0.0158954826765355	0.370935646694326	-0.355040164017791	0.000940716	0.0445462	Hypermethylated	0.0161535191358851	0.370935646694326	-0.354782127558441	0.00259627	1.15419	Hypermethylated	0.0160004693805656	0.370935646694326	-0.354935177313761	0.0212692	0.0357322	Hypermethylated	0.016822262481473	0.370935646694326	-0.354113384212853	0.486455	4.52396	Hypermethylated
STAD MC1	cg14786024	0.0358010247161772	0.390720526778023	-0.354919502061846	0.0000159355837417749	0.000128856946669179	Hypermethylated	0.0221341145610341	0.390720526778023	-0.368586412216989	0.0000330018710932163	0.000242368082824054	Hypermethylated	0.0679115101057349	0.390720526778023	-0.322809016672289	0.0000240093690577169	0.000235067806785689	Hypermethylated	0.0337496347406511	0.390720526778023	-0.356970892037372	0.00061006709803044	0.00288528952039029	Hypermethylated	0.0252293105651414	0.390720526778023	-0.365491216212882	0.177997	3.6808	Hypermethylated	0.0415004612856131	0.390720526778023	-0.34922006549241	560.141	6029.95	Hypermethylated	0.0658695814302017	0.390720526778023	-0.324850945347822	1516.34	8547.03	Hypermethylated	0.0402820227662132	0.390720526778023	-0.35043850401181	19282.5	86605.5	Hypermethylated
STAD MC1	cg14807837	0.0243648220396831	0.375011211168553	-0.35064638912887	0.0000407702307383603	0.000289424631819094	Hypermethylated	0.0203476276071246	0.375011211168553	-0.354663583561429	0.0000330018710932163	0.000242368082824054	Hypermethylated	0.0228183487544224	0.375011211168553	-0.352192862414131	0.0000966744916905064	0.000714053098231928	Hypermethylated	0.0326979910181072	0.375011211168553	-0.342313220150446	0.00178014528981549	0.00696056712078224	Hypermethylated	0.0211727311128879	0.375011211168553	-0.353838480055665	11.4636	153.166	Hypermethylated	0.0234104501142172	0.375011211168553	-0.351600761054336	513.158	5571.45	Hypermethylated	0.0197185941037824	0.375011211168553	-0.355292617064771	12.2229	96.7456	Hypermethylated	0.0233996519573953	0.375011211168553	-0.351611559211158	1449.16	65939.3	Hypermethylated
STAD MC1	cg15396299	0.0811898827648456	0.387949411149095	-0.306759528384249	0.000794150505188992	0.00353846816672831	Hypermethylated	0.0737441579926052	0.387949411149095	-0.31420525315649	0.00198743980599713	0.00700417113939489	Hypermethylated	0.0731989847411367	0.387949411149095	-0.314750426407958	0.000653788885286549	0.00330917599584246	Hypermethylated	0.0651741205713399	0.387949411149095	-0.322775290577755	0.000692432079390753	0.00319803228182326	Hypermethylated	0.0316433245252146	0.387949411149095	-0.35630608662388	10.6091	14.283	Hypermethylated	0.0371037340436935	0.387949411149095	-0.350845677105401	760.224	7949.84	Hypermethylated	0.0309670901430253	0.387949411149095	-0.35698232100607	125.443	833.878	Hypermethylated	0.0314710357473215	0.387949411149095	-0.356478375401773	1862.41	9375.58	Hypermethylated
STAD MC1	cg15461105	0.0363258552300612	0.42391391680982	-0.387588061579759	0.000722139750277996	0.00327170219018664	Hypermethylated	0.0332415543667435	0.42391391680982	-0.390672362443077	0.00198743980599713	0.00700417113939489	Hypermethylated	0.0410204346647977	0.42391391680982	-0.382893482145023	0.00101937856578073	0.00473445732046743	Hypermethylated	0.0247014677683783	0.42391391680982	-0.399212449041442	0.000129314138306673	0.00081397112862922	Hypermethylated	0.0781434673136473	0.42391391680982	-0.345770449496173	69450	465206	Hypermethylated	0.0380936371912888	0.42391391680982	-0.385820279618532	6380.75	55285	Hypermethylated	0.056908468994285	0.42391391680982	-0.367005447815535	59500.4	270583	Hypermethylated	0.0413153523045376	0.42391391680982	-0.382598564505283	221671	890799	Hypermethylated
STAD MC1	cg15623573	0.0390601900743818	0.374661133186976	-0.335600943112594	0.00295985871782525	0.010381054492026	Hypermethylated	0.040580816150285	0.374661133186976	-0.334080317036691	0.0087024954335584	0.0233246755360346	Hypermethylated	0.0418146287529098	0.374661133186976	-0.332846504434066	0.0037189955199702	0.0134486350494535	Hypermethylated	0.036492904118821	0.374661133186976	-0.338168229068155	0.00453948019724755	0.0149894761604072	Hypermethylated	0.0353971341591737	0.374661133186976	-0.339263999027802	828.552	7717.31	Hypermethylated	0.0300106070992892	0.374661133186976	-0.344650526087687	1277.76	12716.1	Hypermethylated	0.0252037233016167	0.374661133186976	-0.349457409885359	137.41	907.554	Hypermethylated	0.0248758789672529	0.374661133186976	-0.349785254219723	1449.94	7391.45	Hypermethylated
STAD MC1	cg15776446	0.0156228862625463	0.395757902879087	-0.38013501661654	6.63048e+06	1.06286e+08	Hypermethylated	0.0174868937017225	0.395757902879087	-0.378271009177364	0.0000475489200399383	0.00032849215652378	Hypermethylated	0.0161385362961461	0.395757902879087	-0.379619366582941	7.17875e+07	0.0000141240118050274	Hypermethylated	0.0152561855709538	0.395757902879087	-0.380501717308133	2.26867e+08	0.0000316880053418092	Hypermethylated	0.018266279452148	0.395757902879087	-0.377491623426939	3.69083	5.47842	Hypermethylated	0.0193097933839625	0.395757902879087	-0.376448109495124	75.2059	987.857	Hypermethylated	0.0174335085054928	0.395757902879087	-0.378324394373594	11.6551	92.6322	Hypermethylated	0.0196394956431799	0.395757902879087	-0.376118407235907	920.912	4806.45	Hypermethylated
STAD MC1	cg15983584	0.0455535949500971	0.402983471684376	-0.357429876734279	0.0000119826164854549	0.00010054539161906	Hypermethylated	0.0455119657737872	0.402983471684376	-0.357471505910589	0.0000475489200399383	0.00032849215652378	Hypermethylated	0.0529102635363427	0.402983471684376	-0.350073208148033	0.0000622947213161725	0.000506116505073868	Hypermethylated	0.0421598031223163	0.402983471684376	-0.36082366856206	0.0000184212950170397	0.000167304343185387	Hypermethylated	0.0274612380486129	0.402983471684376	-0.375522233635763	0.00024428	0.015883	Hypermethylated	0.027017945776107	0.402983471684376	-0.375965525908269	0.00372924	0.029273	Hypermethylated	0.0295751044611935	0.402983471684376	-0.373408367223183	0.0224156	0.0372335	Hypermethylated	0.0256358794621825	0.402983471684376	-0.377347592222194	0.0408035	0.570827	Hypermethylated
STAD MC1	cg16011583	0.0338781204224916	0.391432663593339	-0.357554543170848	0.00347687204264775	0.0118249608672273	Hypermethylated	0.0357745206985602	0.391432663593339	-0.355658142894779	0.0157350641527652	0.0376650762778456	Hypermethylated	0.0348640409503894	0.391432663593339	-0.35656862264295	0.00339129872710144	0.012477768235652	Hypermethylated	0.0277036771183793	0.391432663593339	-0.36372898647496	0.00273928940925477	0.00991412099298608	Hypermethylated	0.0380335754686244	0.391432663593339	-0.353399088124715	1.12146e+06	6.18063e+06	Hypermethylated	0.0459277773818729	0.391432663593339	-0.345504886211466	7.59742e+06	3.81843e+06	Hypermethylated	0.0365984225713759	0.391432663593339	-0.354834241021963	621.968	32167.8	Hypermethylated	0.0504428330608747	0.391432663593339	-0.340989830532465	1.01364e+08	3.12869e+08	Hypermethylated
STAD MC1	cg16410656	0.025166829652196	0.441631277181809	-0.416464447529613	0.000595331457430076	0.00279090325492241	Hypermethylated	0.0223492980573462	0.441631277181809	-0.419281979124463	0.00100045699340065	0.00399972572628998	Hypermethylated	0.0266947571865282	0.441631277181809	-0.414936519995281	0.000362167941105718	0.00205605228892364	Hypermethylated	0.019022080808879	0.441631277181809	-0.42260919637293	0.000203841221847805	0.00117976701226836	Hypermethylated	0.0227959422355973	0.441631277181809	-0.418835334946212	23512.7	169946	Hypermethylated	0.0298036340867747	0.441631277181809	-0.411827643095034	301865	1.92351e+06	Hypermethylated	0.0214643217870793	0.441631277181809	-0.42016695539473	41450.1	192303	Hypermethylated	0.0374114182073089	0.441631277181809	-0.4042198589745	1.55668e+07	5.21657e+07	Hypermethylated
STAD MC1	cg16652651	0.027875986817889	0.450144902238695	-0.422268915420806	0.000136296804905712	0.000811106952632463	Hypermethylated	0.028166873598885	0.450144902238695	-0.421978028639809	0.00142111443619522	0.00532226480049322	Hypermethylated	0.027755468583102	0.450144902238695	-0.422389433655592	0.000191944788312088	0.00123487841629778	Hypermethylated	0.0234117077500845	0.450144902238695	-0.42673319448861	0.000175663532159455	0.00104450459047027	Hypermethylated	0.0471781807062869	0.450144902238695	-0.402966721532408	41222.2	286350	Hypermethylated	0.0652124623708701	0.450144902238695	-0.384932439867824	2.94714e+06	1.58372e+06	Hypermethylated	0.0806101079854843	0.450144902238695	-0.36953479425321	8.92878e+06	3.12461e+07	Hypermethylated	0.0536108806875236	0.450144902238695	-0.396534021551171	2.21649e+07	7.31549e+07	Hypermethylated
STAD MC1	cg16863718	0.0246866090212226	0.407217885456796	-0.382531276435573	1.07184e+06	1.62539e+08	Hypermethylated	0.0237480628988142	0.407217885456796	-0.383469822557982	7.00344e+07	0.0000101328675009067	Hypermethylated	0.0245560280358412	0.407217885456796	-0.382661857420954	2.36005e+07	5.89755e+08	Hypermethylated	0.0237954362933806	0.407217885456796	-0.383422449163415	2.49591e+07	5.78355e+08	Hypermethylated	0.0381187888275519	0.407217885456796	-0.369099096629244	0.201509	4.10329	Hypermethylated	0.0550769204042917	0.407217885456796	-0.352140965052504	904.429	9300.82	Hypermethylated	0.0467087536906725	0.407217885456796	-0.360509131766123	1883.02	10469.5	Hypermethylated	0.0421438513348854	0.407217885456796	-0.36507403412191	7038.07	33148	Hypermethylated
STAD MC1	cg17465133	0.0221095720132101	0.405645414692019	-0.383535842678809	3.96386e+07	0.0000051606498980504	Hypermethylated	0.0197657231288441	0.405645414692019	-0.385879691563175	9.61111e+07	0.0000131486770149539	Hypermethylated	0.0199906788090979	0.405645414692019	-0.385654735882921	5.52212e+07	0.000011438447868899	Hypermethylated	0.019267529856847	0.405645414692019	-0.386377884835172	7.00344e+07	0.0000126643646090762	Hypermethylated	0.0297347644817055	0.405645414692019	-0.375910650210314	96.1791	1062.87	Hypermethylated	0.0294788598409315	0.405645414692019	-0.376166554851088	2046.79	19577.7	Hypermethylated	0.0362267239910757	0.405645414692019	-0.369418690700943	4250.3	22500	Hypermethylated	0.0277348024961842	0.405645414692019	-0.377910612195835	5163.43	221384	Hypermethylated
STAD MC1	cg17626022	0.0396874717170794	0.416701290674465	-0.377013818957385	3.51024e+08	0.0000348674747284008	Hypermethylated	0.0322787351165257	0.416701290674465	-0.384422555557939	0.000079727513843212	0.000504110294642921	Hypermethylated	0.0367969142309726	0.416701290674465	-0.379904376443492	0.0000333917061474638	0.000306269660138045	Hypermethylated	0.0301541217616319	0.416701290674465	-0.386547168912833	7.81927e+08	0.0000847514651981261	Hypermethylated	0.0258772903302128	0.416701290674465	-0.390824000344252	0.00774983	0.246406	Hypermethylated	0.0253264160651298	0.416701290674465	-0.391374874609335	0.0171533	5.15447	Hypermethylated	0.0256516931649879	0.416701290674465	-0.391049597509477	0.152104	1.88918	Hypermethylated	0.0292612509896163	0.416701290674465	-0.387440039684848	8.71481	61.1809	Hypermethylated
STAD MC1	cg17660078	0.0340791746683006	0.445777134285862	-0.411697959617561	0.0000159355837417749	0.000128856946669179	Hypermethylated	0.0356841863885116	0.445777134285862	-0.41009294789735	0.00035957473816476	0.00173277195507291	Hypermethylated	0.0370312586049449	0.445777134285862	-0.408745875680917	0.0000458690574621636	0.000396018638943767	Hypermethylated	0.0275691262293153	0.445777134285862	-0.418208008056546	0.0000330018710932163	0.000267683052979199	Hypermethylated	0.0294982153020086	0.445777134285862	-0.416278918983853	2.03627	32.0845	Hypermethylated	0.0416459775431638	0.445777134285862	-0.404131156742698	129.441	1608.69	Hypermethylated	0.0385906868214399	0.445777134285862	-0.407186447464422	57.4605	403.623	Hypermethylated	0.0318593834797888	0.445777134285862	-0.413917750806073	298.293	1654.92	Hypermethylated
STAD MC1	cg18293833	0.0529782486315759	0.435251590517515	-0.382273341885939	0.000360743690727946	0.0018423127489218	Hypermethylated	0.0549542857349277	0.435251590517515	-0.380297304782587	0.00550227877379739	0.0160438458140987	Hypermethylated	0.0545274230422027	0.435251590517515	-0.380724167475312	0.000362167941105718	0.00205605228892364	Hypermethylated	0.0476524496497765	0.435251590517515	-0.387599140867738	0.000272150885493398	0.00149219878611856	Hypermethylated	0.0429769854530078	0.435251590517515	-0.392274605064507	449.615	4387.65	Hypermethylated	0.0775625472735413	0.435251590517515	-0.357689043243973	5.00442e+06	2.58918e+07	Hypermethylated	0.0846150231373206	0.435251590517515	-0.350636567380194	1.30634e+07	4.48583e+07	Hypermethylated	0.0625091660045986	0.435251590517515	-0.372742424512916	1.68446e+07	5.62452e+07	Hypermethylated
STAD MC1	cg18945642	0.0315994778093054	0.396229765456595	-0.36463028764729	0.0000358357584131269	0.000258868162993541	Hypermethylated	0.0282381227516605	0.396229765456595	-0.367991642704935	0.000235833553820775	0.00123006582371752	Hypermethylated	0.0294587577084781	0.396229765456595	-0.366771007748117	0.0000622947213161725	0.000506116505073868	Hypermethylated	0.022422447767063	0.396229765456595	-0.373807317689532	0.000110442089660298	0.00071573066320626	Hypermethylated	0.0174696980355984	0.396229765456595	-0.378760067420997	0.634327	11.3138	Hypermethylated	0.0228224559419587	0.396229765456595	-0.373407309514636	45.4979	630.267	Hypermethylated	0.0268375051718806	0.396229765456595	-0.369392260284714	50.0062	354.565	Hypermethylated	0.0174865618548018	0.396229765456595	-0.378743203601793	76.1993	458.838	Hypermethylated
STAD MC1	cg19510038	0.0196571044944284	0.379645937981205	-0.359988833486777	1.69186e+07	2.43091e+08	Hypermethylated	0.0175370762835423	0.379645937981205	-0.362108861697663	5.06632e+07	7.76792e+08	Hypermethylated	0.0180451051732762	0.379645937981205	-0.361600832807929	9.07205e+06	2.82379e+08	Hypermethylated	0.0170621133254736	0.379645937981205	-0.362583824655731	7.07795e+06	2.30877e+08	Hypermethylated	0.0310101081578028	0.379645937981205	-0.348635829823402	6093.55	48599.4	Hypermethylated	0.0407824627913831	0.379645937981205	-0.338863475189822	290626	1.85734e+06	Hypermethylated	0.037744491413221	0.379645937981205	-0.341901446567984	41450.1	192303	Hypermethylated	0.0304690983227397	0.379645937981205	-0.349176839658465	1.16748e+06	4.36715e+06	Hypermethylated
STAD MC1	cg20172280	0.0355101170672917	0.416028732338648	-0.380518615271356	7.69254e+08	0.0000685688832898493	Hypermethylated	0.0309276468995005	0.416028732338648	-0.385101085439147	0.0000567204525640943	0.000380320926699745	Hypermethylated	0.0310017410156352	0.416028732338648	-0.385026991323013	0.0000142680944643965	0.000154470825166706	Hypermethylated	0.0404514120122503	0.416028732338648	-0.375577320326398	0.000110442089660298	0.00071573066320626	Hypermethylated	0.0293055659964708	0.416028732338648	-0.386723166342177	3.02906	4.58232	Hypermethylated	0.0520343439995283	0.416028732338648	-0.36399438833912	667.103	7064.35	Hypermethylated	0.053596969771329	0.416028732338648	-0.362431762567319	236.599	1504.56	Hypermethylated	0.0490779898859735	0.416028732338648	-0.366950742452674	1685.2	8525.94	Hypermethylated
STAD MC1	cg20627835	0.0200687378215505	0.375723043705055	-0.355654305883505	2.97765e+08	0.000030213820776656	Hypermethylated	0.0189701297646657	0.375723043705055	-0.35675291394039	7.81927e+08	0.0000738417203501858	Hypermethylated	0.0219049877284242	0.375723043705055	-0.353818055976631	0.0000142680944643965	0.000154470825166706	Hypermethylated	0.016002202612502	0.375723043705055	-0.359720841092553	4.89124e+08	0.0000582255782885836	Hypermethylated	0.0182807000452746	0.375723043705055	-0.357442343659781	0.35843	6.83698	Hypermethylated	0.0200815248270056	0.375723043705055	-0.35564151887805	8.11236	136.719	Hypermethylated	0.025500886665017	0.375723043705055	-0.350222157040038	2.74719	24.8726	Hypermethylated	0.0202971005535109	0.375723043705055	-0.355425943151545	15.1428	873.697	Hypermethylated
STAD MC1	cg21057613	0.039748782898849	0.392322013381646	-0.352573230482797	0.000794150505188992	0.00353846816672831	Hypermethylated	0.037124977829102	0.392322013381646	-0.355197035552544	0.00221520822256575	0.00765437489652368	Hypermethylated	0.0378831285195318	0.392322013381646	-0.354438884862114	0.00058284416457107	0.00301618977085838	Hypermethylated	0.0447894836730916	0.392322013381646	-0.347532529708555	0.00727143089038836	0.0220362853087092	Hypermethylated	0.0233107694332888	0.392322013381646	-0.369011243948357	0.0447749	1.10166	Hypermethylated	0.0232763348537428	0.392322013381646	-0.369045678527903	0.671172	115.862	Hypermethylated	0.0209960187242858	0.392322013381646	-0.37132599465736	1.60299	15.272	Hypermethylated	0.02052452266425	0.392322013381646	-0.371797490717396	6.25	45.1025	Hypermethylated
STAD MC1	cg21182454	0.0420088943467698	0.439462085640653	-0.397453191293883	0.00164190458978694	0.00641995199164663	Hypermethylated	0.0347565491130697	0.439462085640653	-0.404705536527584	0.003724893884307	0.011680664981893	Hypermethylated	0.0369954929963316	0.439462085640653	-0.402466592644322	0.00113493869227464	0.00516218322343823	Hypermethylated	0.0278708126633306	0.439462085640653	-0.411591272977323	0.000692432079390753	0.00319803228182326	Hypermethylated	0.0231688043349908	0.439462085640653	-0.416293281305662	7.19115	100.242	Hypermethylated	0.0325497489974099	0.439462085640653	-0.406912336643243	108.076	1369.26	Hypermethylated	0.0226140741132349	0.439462085640653	-0.416848011527418	41.5265	298.278	Hypermethylated	0.0234074187329892	0.439462085640653	-0.416054666907664	1246.93	6407.15	Hypermethylated
STAD MC1	cg21205071	0.0383235509369577	0.452171591892402	-0.413848040955444	0.00641997632437229	0.0194262735358937	Hypermethylated	0.0350175053357293	0.452171591892402	-0.417154086556673	0.003724893884307	0.011680664981893	Hypermethylated	0.0345657659034998	0.452171591892402	-0.417605825988902	0.000653788885286549	0.00330917599584246	Hypermethylated	0.0283903077711924	0.452171591892402	-0.42378128412121	0.00221520822256575	0.00833198356606802	Hypermethylated	0.0220456067287889	0.452171591892402	-0.430125985163613	3.15133	47.4885	Hypermethylated	0.0410770946757823	0.452171591892402	-0.41109449721662	7533.64	64401.1	Hypermethylated	0.0347627737362906	0.452171591892402	-0.417408818156112	1024.3	5919.74	Hypermethylated	0.0254120876441793	0.452171591892402	-0.426759504248223	26844.6	118701	Hypermethylated
STAD MC1	cg21673646	0.0109281939081113	0.496107032592688	-0.485178838684577	2623.85	127169	Hypermethylated	0.0226349953401266	0.496107032592688	-0.473472037252562	372524	1.61366e+07	Hypermethylated	0.0113271004747536	0.496107032592688	-0.484779932117935	65739.5	8.1287e+06	Hypermethylated	0.0509891151394548	0.496107032592688	-0.445117917453234	149009	7.88687e+06	Hypermethylated	0.0144382723797092	0.496107032592688	-0.481668760212979	5.98117e-06	0.00226959	Hypermethylated	0.0141934456892037	0.496107032592688	-0.481913586903485	0.000199921	0.0846254	Hypermethylated	0.013220928913855	0.496107032592688	-0.482886103678834	0.000251387	0.0319891	Hypermethylated	0.0147291337423621	0.496107032592688	-0.481377898850326	0.00425903	0.179393	Hypermethylated
STAD MC1	cg21951478	0.0522648938966398	0.46122775134326	-0.40896285744662	0.00251164591501157	0.00908230802994173	Hypermethylated	0.0483210064746163	0.46122775134326	-0.412906744868643	0.00795974285809279	0.0216846819871586	Hypermethylated	0.0411509269810311	0.46122775134326	-0.420076824362229	0.00308893529620652	0.0115737670832544	Hypermethylated	0.0282951602076967	0.46122775134326	-0.432932591135563	0.00047048993287403	0.00233134158348252	Hypermethylated	0.024904105946389	0.46122775134326	-0.436323645396871	0.405241	7.62298	Hypermethylated	0.0468600689753004	0.46122775134326	-0.414367682367959	904.429	9300.82	Hypermethylated	0.0724439699633902	0.46122775134326	-0.38878378137987	4250.3	22500	Hypermethylated	0.0661583287436499	0.46122775134326	-0.39506942259961	1.57265e+06	5.80771e+06	Hypermethylated
STAD MC1	cg21972430	0.043683919712222	0.391018135708007	-0.347334215995785	1.69186e+07	2.43091e+08	Hypermethylated	0.0400532541816684	0.391018135708007	-0.350964881526339	2.26867e+08	0.0000266129005520391	Hypermethylated	0.0750478834010555	0.391018135708007	-0.315970252306952	8.19311e+08	0.0000986110229128385	Hypermethylated	0.0317124280562009	0.391018135708007	-0.359305707651807	3.57623e+07	7.58521e+08	Hypermethylated	0.033601438823641	0.391018135708007	-0.357416696884366	0.000255606	0.0164025	Hypermethylated	0.0337201736782043	0.391018135708007	-0.357297962029803	0.00207344	0.206014	Hypermethylated	0.0323018618826547	0.391018135708007	-0.358716273825353	0.0038834	0.0968233	Hypermethylated	0.0324490777805115	0.391018135708007	-0.358569057927496	0.0584671	0.754104	Hypermethylated
STAD MC1	cg22364869	0.0162620296836968	0.380225373692902	-0.363963344009205	0.000722139750277996	0.00327170219018664	Hypermethylated	0.0184012337770432	0.380225373692902	-0.361824139915859	0.0170492382217099	0.0401827937695637	Hypermethylated	0.0204506975332409	0.380225373692902	-0.359774676159661	0.00580193943596883	0.0192388396949533	Hypermethylated	0.0143789082878	0.380225373692902	-0.365846465405102	0.00336704020545425	0.0117366492520074	Hypermethylated	0.0126600219883297	0.380225373692902	-0.367565351704572	30651.2	21746	Hypermethylated	0.027016668838557	0.380225373692902	-0.353208704854345	1.72093e+06	9.61463e+06	Hypermethylated	0.0281719684874083	0.380225373692902	-0.352053405205493	235547	993434	Hypermethylated	0.0135882762517406	0.380225373692902	-0.366637097441161	450263	1.75547e+06	Hypermethylated
STAD MC1	cg24103837	0.0245400109818928	0.398028329734325	-0.373488318752432	0.00195119138102434	0.00738719124754338	Hypermethylated	0.0347232909432955	0.398028329734325	-0.363305038791029	0.0122899355375745	0.0308431411975766	Hypermethylated	0.0369564977106847	0.398028329734325	-0.36107183202364	0.00812714644503875	0.0251781319044178	Hypermethylated	0.0548974148949543	0.398028329734325	-0.343130914839371	0.00663456816545042	0.0204419397545008	Hypermethylated	0.0208484547792167	0.398028329734325	-0.377179874955108	21278.5	155010	Hypermethylated	0.0493960033117102	0.398028329734325	-0.348632326422615	5.46898e+07	2.38327e+08	Hypermethylated	0.0564893742148047	0.398028329734325	-0.34153895551952	6.50942e+07	2.06037e+08	Hypermethylated	0.0478212917512463	0.398028329734325	-0.350207037983079	5.57278e+07	1.76653e+08	Hypermethylated
STAD MC1	cg24623497	0.0154560675846699	0.378405818476902	-0.362949750892232	6.60707e+08	0.0000600915889314405	Hypermethylated	0.0150675293092239	0.378405818476902	-0.363338289167678	0.000079727513843212	0.000504110294642921	Hypermethylated	0.0135512253229454	0.378405818476902	-0.364854593153956	0.000002963535285915	0.0000434958473986926	Hypermethylated	0.0156742236568111	0.378405818476902	-0.362731594820091	0.000110442089660298	0.00071573066320626	Hypermethylated	0.0166843459021619	0.378405818476902	-0.36172147257474	82.8445	927.986	Hypermethylated	0.0324497593411871	0.378405818476902	-0.345956059135715	69518	495937	Hypermethylated	0.0328394484481923	0.378405818476902	-0.345566370028709	6487.18	33459.2	Hypermethylated	0.0260580817149833	0.378405818476902	-0.352347736761918	666889	2.55617e+06	Hypermethylated
STAD MC1	cg24871132	0.0228532484962678	0.37781662059495	-0.354963372098682	5.16112e+06	8.5136e+07	Hypermethylated	0.0250801520768319	0.37781662059495	-0.352736468518118	6.20252e+08	0.0000609883516417743	Hypermethylated	0.0225074257239927	0.37781662059495	-0.355309194870957	2.36005e+07	5.89755e+08	Hypermethylated	0.0217351268310849	0.37781662059495	-0.356081493763865	9.61111e+07	0.0000161525679466524	Hypermethylated	0.0247383101655567	0.37781662059495	-0.353078310429393	0.00530076	1.2769	Hypermethylated	0.033263239108549	0.37781662059495	-0.344553381486401	18.0312	276.795	Hypermethylated	0.0292478395630615	0.37781662059495	-0.348568781031889	1.08016	10.719	Hypermethylated	0.0258875863971995	0.37781662059495	-0.351929034197751	49.7175	30.7784	Hypermethylated
STAD MC1	cg26005766	0.0250713761136852	0.558062355970234	-0.532990979856549	2.108e+07	2.95122e+08	Hypermethylated	0.0253109626136422	0.558062355970234	-0.532751393356592	3.81837e+08	0.0000408285458473487	Hypermethylated	0.054329568909954	0.558062355970234	-0.50373278706028	9.26927e+07	0.0000173171480049224	Hypermethylated	0.0558034250012028	0.558062355970234	-0.502258930969031	3.81837e+08	0.0000477947885735744	Hypermethylated	0.0242069412449999	0.558062355970234	-0.533855414725234	0.00167517	0.0705831	Hypermethylated	0.0507889822327355	0.558062355970234	-0.507273373737498	0.283184	7.75162	Hypermethylated	0.0165143715976395	0.558062355970234	-0.541547984372594	0.00821235	0.168483	Hypermethylated	0.0189055390243592	0.558062355970234	-0.539156816945875	0.0385708	3.6902	Hypermethylated
STAD MC1	cg26773654	0.019466022864384	0.368490085671805	-0.349024062807421	0.0000855691269211823	0.000546025702273443	Hypermethylated	0.0205725460771367	0.368490085671805	-0.347917539594669	0.0012665059413333	0.00484919974442407	Hypermethylated	0.0394185434689248	0.368490085671805	-0.32907154220288	0.000408957351141148	0.00226621403736676	Hypermethylated	0.0137719576961432	0.368490085671805	-0.354718127975662	0.0000475489200399383	0.000360218681406089	Hypermethylated	0.0208432541789087	0.368490085671805	-0.347646831492897	134.358	1444.33	Hypermethylated	0.0204265396734791	0.368490085671805	-0.348063545998326	213.588	20336.1	Hypermethylated	0.0214561285926803	0.368490085671805	-0.347033957079125	99.8222	673.664	Hypermethylated	0.0251576685834303	0.368490085671805	-0.343332417088375	1753.49	79082.2	Hypermethylated
STAD MC1	cg27511208	0.0465100337940563	0.43460421445082	-0.388094180656764	0.000399615589329786	0.00200618084956597	Hypermethylated	0.0483509540579598	0.43460421445082	-0.38625326039286	0.00411485537746752	0.0126715472025146	Hypermethylated	0.0554967619630744	0.43460421445082	-0.379107452487746	0.0015534341830483	0.00664650079689484	Hypermethylated	0.0375906355857548	0.43460421445082	-0.397013578865065	0.0012665059413333	0.00526171923864993	Hypermethylated	0.0231061427932223	0.43460421445082	-0.411498071657598	0.950699	16.2501	Hypermethylated	0.0238597505560611	0.43460421445082	-0.410744463894759	0.582002	10.2495	Hypermethylated	0.0222947842350955	0.43460421445082	-0.412309430215725	5.16103	44.0212	Hypermethylated	0.0221847529957074	0.43460421445082	-0.412419461455113	6.85056	415.319	Hypermethylated
		mean.CHOL.MC1	mean.STAD.MC2	mean.CHOL.MC1.minus.mean.STAD.MC2	p.value.CHOL.MC1.STAD.MC2	p.value.adj.CHOL.MC1.STAD.MC2	status	mean.CHOL.MC2	mean.STAD.MC2	mean.CHOL.MC2.minus.mean.STAD.MC2	p.value.CHOL.MC2.STAD.MC2	p.value.adj.CHOL.MC2.STAD.MC2	status	mean.CHOL.MC3	mean.STAD.MC2	mean.CHOL.MC3.minus.mean.STAD.MC2	p.value.CHOL.MC3.STAD.MC2	p.value.adj.CHOL.MC3.STAD.MC2	status	mean.CHOL.MC4	mean.STAD.MC2	mean.CHOL.MC4.minus.mean.STAD.MC2	p.value.CHOL.MC4.STAD.MC2	p.value.adj.CHOL.MC4.STAD.MC2	status	mean.LIHC.MC1	mean.STAD.MC2	mean.LIHC.MC1.minus.mean.STAD.MC2	p.value.LIHC.MC1.STAD.MC2	p.value.adj.LIHC.MC1.STAD.MC2	status	mean.LIHC.MC2	mean.STAD.MC2	mean.LIHC.MC2.minus.mean.STAD.MC2	p.value.LIHC.MC2.STAD.MC2	p.value.adj.LIHC.MC2.STAD.MC2	status	mean.LIHC.MC3	mean.STAD.MC2	mean.LIHC.MC3.minus.mean.STAD.MC2	p.value.LIHC.MC3.STAD.MC2	p.value.adj.LIHC.MC3.STAD.MC2	status	mean.LIHC.MC4	mean.STAD.MC2	mean.LIHC.MC4.minus.mean.STAD.MC2	p.value.LIHC.MC4.STAD.MC2	p.value.adj.LIHC.MC4.STAD.MC2	status
STAD MC2	cg11322464	0.0371135874528392	0.505063385577954	-0.467949798125115	0.000136296804905712	0.000873175907098034	Hypermethylated	0.0342999854394203	0.505063385577954	-0.470763400138534	0.000692432079390753	0.00290142130683703	Hypermethylated	0.0556344683736954	0.505063385577954	-0.449428917204258	0.00126184347902345	0.0060614758380093	Hypermethylated	0.0264870358903183	0.505063385577954	-0.478576349687636	0.000110442089660298	0.000665659748277628	Hypermethylated	0.0256441932909703	0.505063385577954	-0.479419192286983	5.05645	61.3903	Hypermethylated	0.0527548899028443	0.505063385577954	-0.45230849567511	760.224	7339.46	Hypermethylated	0.0222281964028094	0.505063385577954	-0.482835189175144	7.95504	82.8705	Hypermethylated	0.0262455231026156	0.505063385577954	-0.478817862475338	1127.35	6842	Hypermethylated
STAD MC2	cg26005766	0.0250713761136852	0.433416562906522	-0.408345186792837	0.0121157873356492	0.0315649599049424	Hypermethylated	0.0253109626136422	0.433416562906522	-0.40810560029288	0.0199538163791762	0.0447890312652694	Hypermethylated	0.054329568909954	0.433416562906522	-0.379086993996568	0.0130875647926157	0.0398174095054541	Hypermethylated	0.0558034250012028	0.433416562906522	-0.37761313790532	0.0184540510225169	0.0455784373851241	Hypermethylated	0.0242069412449999	0.433416562906522	-0.409209621661523	81635.9	454429	Hypermethylated	0.0507889822327355	0.433416562906522	-0.382627580673787	798872	4.45619e+06	Hypermethylated	0.0165143715976395	0.433416562906522	-0.416902191308883	3741.1	24197.4	Hypermethylated	0.0189055390243592	0.433416562906522	-0.414511023882163	1.27153e+06	5.14974e+06	Hypermethylated
		mean.CHOL.MC1	mean.STAD.MC2	mean.CHOL.MC1.minus.mean.STAD.MC2	p.value.CHOL.MC1.STAD.MC2	p.value.adj.CHOL.MC1.STAD.MC2	status	mean.CHOL.MC2	mean.STAD.MC2	mean.CHOL.MC2.minus.mean.STAD.MC2	p.value.CHOL.MC2.STAD.MC2	p.value.adj.CHOL.MC2.STAD.MC2	status	mean.CHOL.MC3	mean.STAD.MC2	mean.CHOL.MC3.minus.mean.STAD.MC2	p.value.CHOL.MC3.STAD.MC2	p.value.adj.CHOL.MC3.STAD.MC2	status	mean.CHOL.MC4	mean.STAD.MC2	mean.CHOL.MC4.minus.mean.STAD.MC2	p.value.CHOL.MC4.STAD.MC2	p.value.adj.CHOL.MC4.STAD.MC2	status	mean.LIHC.MC1	mean.STAD.MC2	mean.LIHC.MC1.minus.mean.STAD.MC2	p.value.LIHC.MC1.STAD.MC2	p.value.adj.LIHC.MC1.STAD.MC2	status	mean.LIHC.MC2	mean.STAD.MC2	mean.LIHC.MC2.minus.mean.STAD.MC2	p.value.LIHC.MC2.STAD.MC2	p.value.adj.LIHC.MC2.STAD.MC2	status	mean.LIHC.MC3	mean.STAD.MC2	mean.LIHC.MC3.minus.mean.STAD.MC2	p.value.LIHC.MC3.STAD.MC2	p.value.adj.LIHC.MC3.STAD.MC2	status	mean.LIHC.MC4	mean.STAD.MC2	mean.LIHC.MC4.minus.mean.STAD.MC2	p.value.LIHC.MC4.STAD.MC2	p.value.adj.LIHC.MC4.STAD.MC2	status
STAD MC2	cg04416750	0.0169855085875908	0.337220272671197	-0.320234764083606	0.000059468129264534	0.000441475171070201	Hypermethylated	0.0161886922050906	0.337220272671197	-0.321031580466106	0.000175663532159455	0.000954498746541771	Hypermethylated	0.0170365212819478	0.337220272671197	-0.320183751389249	0.000146851456590248	0.00107318606654809	Hypermethylated	0.0169783011494291	0.337220272671197	-0.320241971521767	0.000536314863703371	0.00242888063950085	Hypermethylated	0.0195074037317544	0.337220272671197	-0.317712868939442	2.43274e+06	1.0896e+07	Hypermethylated	0.019827730854438	0.337220272671197	-0.317392541816758	2.84236e+07	0.0000012269363595907	Hypermethylated	0.0193105522804917	0.337220272671197	-0.317909720390705	6.07435e+06	2.53302e+07	Hypermethylated	0.0201374819726317	0.337220272671197	-0.317082790698565	1.26428e+08	3.98431e+08	Hypermethylated
STAD MC2	cg11322464	0.0371135874528392	0.505063385577954	-0.467949798125115	0.000136296804905712	0.000873175907098034	Hypermethylated	0.0342999854394203	0.505063385577954	-0.470763400138534	0.000692432079390753	0.00290142130683703	Hypermethylated	0.0556344683736954	0.505063385577954	-0.449428917204258	0.00126184347902345	0.0060614758380093	Hypermethylated	0.0264870358903183	0.505063385577954	-0.478576349687636	0.000110442089660298	0.000665659748277628	Hypermethylated	0.0256441932909703	0.505063385577954	-0.479419192286983	5.05645	61.3903	Hypermethylated	0.0527548899028443	0.505063385577954	-0.45230849567511	760.224	7339.46	Hypermethylated	0.0222281964028094	0.505063385577954	-0.482835189175144	7.95504	82.8705	Hypermethylated	0.0262455231026156	0.505063385577954	-0.478817862475338	1127.35	6842	Hypermethylated
STAD MC2	cg14375387	0.0471444094518057	0.377673617984565	-0.330529208532759	0.001790652631504	0.0068893107105696	Hypermethylated	0.0417897067922231	0.377673617984565	-0.335883911192342	0.00795974285809279	0.0212349274969273	Hypermethylated	0.0457996505180919	0.377673617984565	-0.331873967466473	0.0037189955199702	0.0145198408679866	Hypermethylated	0.0361507301885947	0.377673617984565	-0.34152288779597	0.003724893884307	0.0120866767669416	Hypermethylated	0.0354749117443697	0.377673617984565	-0.342198706240195	935633	4.45822e+06	Hypermethylated	0.0464116613300739	0.377673617984565	-0.331261956654491	1.84261e+07	8.21156e+07	Hypermethylated	0.0333609463987503	0.377673617984565	-0.344312671585815	588728	2.80086e+06	Hypermethylated	0.0436555712289347	0.377673617984565	-0.33401804675563	1.36035e+08	4.26919e+08	Hypermethylated
STAD MC2	cg15161047	0.039019331544059	0.376760406516108	-0.337741074972049	0.0000407702307383603	0.000322940883510186	Hypermethylated	0.0447652386283768	0.376760406516108	-0.331995167887731	0.000536314863703371	0.00235756381630095	Hypermethylated	0.0406868950951306	0.376760406516108	-0.336073511420977	0.000111385670179461	0.000860658739417461	Hypermethylated	0.0365125956090434	0.376760406516108	-0.340247810907064	0.000110442089660298	0.000665659748277628	Hypermethylated	0.0315628668584786	0.376760406516108	-0.345197539657629	9.81734	111.102	Hypermethylated	0.0371201264804809	0.376760406516108	-0.339640280035627	794.007	763.747	Hypermethylated	0.043717427826155	0.376760406516108	-0.333042978689953	2773.92	18295.3	Hypermethylated	0.0306541873106596	0.376760406516108	-0.346106219205448	832.076	5151.8	Hypermethylated
STAD MC2	cg17093809	0.0168422243642746	0.263073759912464	-0.24623153554819	0.0000210290091428358	0.000186499496861338	Hypermethylated	0.0175049488453908	0.263073759912464	-0.245568811067074	0.000235833553820775	0.00121210634843314	Hypermethylated	0.0177834687442479	0.263073759912464	-0.245290291168217	0.000191944788312088	0.0013294141789149	Hypermethylated	0.0183046532244069	0.263073759912464	-0.244769106688058	0.00178014528981549	0.00653953636813967	Hypermethylated	0.0197533938974582	0.263073759912464	-0.243320366015006	774207	3.21918e+07	Hypermethylated	0.0199980216707655	0.263073759912464	-0.243075738241699	5.64868e+07	2.31947e+08	Hypermethylated	0.0202055111806131	0.263073759912464	-0.242868248731851	1.16194e+08	4.09133e+08	Hypermethylated	0.0195504963003175	0.263073759912464	-0.243523263612147	7.2517e+07	2.35941e+08	Hypermethylated
STAD MC2	cg21972430	0.043683919712222	0.33831777783766	-0.294633858125438	0.000722139750277996	0.00334597175066837	Hypermethylated	0.0400532541816684	0.33831777783766	-0.298264523655992	0.00112664565819483	0.00431143011281232	Hypermethylated	0.0750478834010555	0.33831777783766	-0.263269894436604	0.00113493869227464	0.00556434180295879	Hypermethylated	0.0317124280562009	0.33831777783766	-0.306605349781459	0.0000567204525640943	0.000389087015533025	Hypermethylated	0.033601438823641	0.33831777783766	-0.304716339014019	9.81734	111.102	Hypermethylated	0.0337201736782043	0.33831777783766	-0.304597604159456	21.7244	30.3572	Hypermethylated	0.0323018618826547	0.33831777783766	-0.306015915955005	13.4412	133.214	Hypermethylated	0.0324490777805115	0.33831777783766	-0.305868700057148	525.771	3352.79	Hypermethylated
STAD MC2	cg26005766	0.0250713761136852	0.433416562906522	-0.408345186792837	0.0121157873356492	0.0315649599049424	Hypermethylated	0.0253109626136422	0.433416562906522	-0.40810560029288	0.0199538163791762	0.0447890312652694	Hypermethylated	0.054329568909954	0.433416562906522	-0.379086993996568	0.0130875647926157	0.0398174095054541	Hypermethylated	0.0558034250012028	0.433416562906522	-0.37761313790532	0.0184540510225169	0.0455784373851241	Hypermethylated	0.0242069412449999	0.433416562906522	-0.409209621661523	81635.9	454429	Hypermethylated	0.0507889822327355	0.433416562906522	-0.382627580673787	798872	4.45619e+06	Hypermethylated	0.0165143715976395	0.433416562906522	-0.416902191308883	3741.1	24197.4	Hypermethylated	0.0189055390243592	0.433416562906522	-0.414511023882163	1.27153e+06	5.14974e+06	Hypermethylated
		mean.CHOL.MC1	mean.STAD.MC3	mean.CHOL.MC1.minus.mean.STAD.MC3	p.value.CHOL.MC1.STAD.MC3	p.value.adj.CHOL.MC1.STAD.MC3	status	mean.CHOL.MC2	mean.STAD.MC3	mean.CHOL.MC2.minus.mean.STAD.MC3	p.value.CHOL.MC2.STAD.MC3	p.value.adj.CHOL.MC2.STAD.MC3	status	mean.CHOL.MC3	mean.STAD.MC3	mean.CHOL.MC3.minus.mean.STAD.MC3	p.value.CHOL.MC3.STAD.MC3	p.value.adj.CHOL.MC3.STAD.MC3	status	mean.CHOL.MC4	mean.STAD.MC3	mean.CHOL.MC4.minus.mean.STAD.MC3	p.value.CHOL.MC4.STAD.MC3	p.value.adj.CHOL.MC4.STAD.MC3	status	mean.LIHC.MC1	mean.STAD.MC3	mean.LIHC.MC1.minus.mean.STAD.MC3	p.value.LIHC.MC1.STAD.MC3	p.value.adj.LIHC.MC1.STAD.MC3	status	mean.LIHC.MC2	mean.STAD.MC3	mean.LIHC.MC2.minus.mean.STAD.MC3	p.value.LIHC.MC2.STAD.MC3	p.value.adj.LIHC.MC2.STAD.MC3	status	mean.LIHC.MC3	mean.STAD.MC3	mean.LIHC.MC3.minus.mean.STAD.MC3	p.value.LIHC.MC3.STAD.MC3	p.value.adj.LIHC.MC3.STAD.MC3	status	mean.LIHC.MC4	mean.STAD.MC3	mean.LIHC.MC4.minus.mean.STAD.MC3	p.value.LIHC.MC4.STAD.MC3	p.value.adj.LIHC.MC4.STAD.MC3	status
STAD MC3	cg11322464	0.0371135874528392	0.418523441745667	-0.381409854292828	1.28956e+08	0.0000216383573273845	Hypermethylated	0.0342999854394203	0.418523441745667	-0.384223456306247	0.0000165447639268997	0.0000953861251156819	Hypermethylated	0.0556344683736954	0.418523441745667	-0.362888973371972	0.0000224214797189013	0.000128105106739431	Hypermethylated	0.0264870358903183	0.418523441745667	-0.392036405855349	1.04477e+08	7.1458e+08	Hypermethylated	0.0256441932909703	0.418523441745667	-0.392879248454697	0.000121198	0.00930784	Hypermethylated	0.0527548899028443	0.418523441745667	-0.365768551842823	0.0210737	7.96017	Hypermethylated	0.0222281964028094	0.418523441745667	-0.396295245342858	0.000455432	0.00156614	Hypermethylated	0.0262455231026156	0.418523441745667	-0.392277918643052	0.129001	1.61124	Hypermethylated
		mean.CHOL.MC1	mean.STAD.MC3	mean.CHOL.MC1.minus.mean.STAD.MC3	p.value.CHOL.MC1.STAD.MC3	p.value.adj.CHOL.MC1.STAD.MC3	status	mean.CHOL.MC2	mean.STAD.MC3	mean.CHOL.MC2.minus.mean.STAD.MC3	p.value.CHOL.MC2.STAD.MC3	p.value.adj.CHOL.MC2.STAD.MC3	status	mean.CHOL.MC3	mean.STAD.MC3	mean.CHOL.MC3.minus.mean.STAD.MC3	p.value.CHOL.MC3.STAD.MC3	p.value.adj.CHOL.MC3.STAD.MC3	status	mean.CHOL.MC4	mean.STAD.MC3	mean.CHOL.MC4.minus.mean.STAD.MC3	p.value.CHOL.MC4.STAD.MC3	p.value.adj.CHOL.MC4.STAD.MC3	status	mean.LIHC.MC1	mean.STAD.MC3	mean.LIHC.MC1.minus.mean.STAD.MC3	p.value.LIHC.MC1.STAD.MC3	p.value.adj.LIHC.MC1.STAD.MC3	status	mean.LIHC.MC2	mean.STAD.MC3	mean.LIHC.MC2.minus.mean.STAD.MC3	p.value.LIHC.MC2.STAD.MC3	p.value.adj.LIHC.MC2.STAD.MC3	status	mean.LIHC.MC3	mean.STAD.MC3	mean.LIHC.MC3.minus.mean.STAD.MC3	p.value.LIHC.MC3.STAD.MC3	p.value.adj.LIHC.MC3.STAD.MC3	status	mean.LIHC.MC4	mean.STAD.MC3	mean.LIHC.MC4.minus.mean.STAD.MC3	p.value.LIHC.MC4.STAD.MC3	p.value.adj.LIHC.MC4.STAD.MC3	status
STAD MC3	cg00744920	0.0185672895331971	0.285426154961897	-0.2668588654287	0.0000555594151802467	0.000452245829442634	Hypermethylated	0.0205587186251165	0.285426154961897	-0.264867436336781	0.00107956164183134	0.00335782382083785	Hypermethylated	0.0185265338452904	0.285426154961897	-0.266899621116607	0.000109823053802454	0.000494128765434061	Hypermethylated	0.0258618665143432	0.285426154961897	-0.259564288447554	0.00149630826902765	0.00417640886043175	Hypermethylated	0.0205457284860463	0.285426154961897	-0.264880426475851	0.214393	3.83995	Hypermethylated	0.0167554688847403	0.285426154961897	-0.268670686077157	0.100195	27.9361	Hypermethylated	0.0152496515079054	0.285426154961897	-0.270176503453992	0.090305	1.01337	Hypermethylated	0.0168186699815959	0.285426154961897	-0.268607484980301	12.2964	0.92012	Hypermethylated
STAD MC3	cg03625177	0.0368858798350265	0.307664011434976	-0.270778131599949	6.13447e+08	0.0000760913144662627	Hypermethylated	0.0191526399639704	0.307664011434976	-0.288511371471005	0.0000090847271644433	0.0000569262076442658	Hypermethylated	0.0196942449939088	0.307664011434976	-0.287969766441067	3.86202e+08	0.000028392990674041	Hypermethylated	0.0138438412330017	0.307664011434976	-0.293820170201974	2.16625e+07	1.8457e+08	Hypermethylated	0.0199597964323535	0.307664011434976	-0.287704215002622	0.00146656	0.00608944	Hypermethylated	0.0283116934801677	0.307664011434976	-0.279352317954808	0.267539	9.60951	Hypermethylated	0.0242295575870112	0.307664011434976	-0.283434453847965	0.0453105	0.558882	Hypermethylated	0.0333526688851077	0.307664011434976	-0.274311342549868	78.2876	508.03	Hypermethylated
STAD MC3	cg06373764	0.0145157166684006	0.31010887050815	-0.295593153839749	496970	1.97133e+07	Hypermethylated	0.0189734925912707	0.31010887050815	-0.291135377916879	5.92109e+08	0.0000393241932522691	Hypermethylated	0.0146979901691109	0.31010887050815	-0.295410880339039	722085	9.78316e+07	Hypermethylated	0.0382559963685889	0.31010887050815	-0.271852874139561	0.0000783303860057924	0.000316422051681463	Hypermethylated	0.0327081383182989	0.31010887050815	-0.277400732189851	0.127165	138.451	Hypermethylated	0.0714048569670278	0.31010887050815	-0.238704013541122	176683	1.08513e+06	Hypermethylated	0.0855454944541817	0.31010887050815	-0.224563376053968	716454	2.6025e+06	Hypermethylated	0.0518943043105079	0.31010887050815	-0.258214566197642	1.99857e+06	7.24805e+06	Hypermethylated
STAD MC3	cg11322464	0.0371135874528392	0.418523441745667	-0.381409854292828	1.28956e+08	0.0000216383573273845	Hypermethylated	0.0342999854394203	0.418523441745667	-0.384223456306247	0.0000165447639268997	0.0000953861251156819	Hypermethylated	0.0556344683736954	0.418523441745667	-0.362888973371972	0.0000224214797189013	0.000128105106739431	Hypermethylated	0.0264870358903183	0.418523441745667	-0.392036405855349	1.04477e+08	7.1458e+08	Hypermethylated	0.0256441932909703	0.418523441745667	-0.392879248454697	0.000121198	0.00930784	Hypermethylated	0.0527548899028443	0.418523441745667	-0.365768551842823	0.0210737	7.96017	Hypermethylated	0.0222281964028094	0.418523441745667	-0.396295245342858	0.000455432	0.00156614	Hypermethylated	0.0262455231026156	0.418523441745667	-0.392277918643052	0.129001	1.61124	Hypermethylated
STAD MC3	cg12760327	0.0214966911006704	0.313406562635986	-0.291909871535315	3.66872e+06	0.0000075650205597086	Hypermethylated	0.0251844323660481	0.313406562635986	-0.288222130269938	0.0000408045507487899	0.000207486531707608	Hypermethylated	0.0209378736443704	0.313406562635986	-0.292468688991615	0.0000016953945213326	0.0000140638721898855	Hypermethylated	0.0263830165141546	0.313406562635986	-0.287023546121831	4.73642e+08	0.000026793352074646	Hypermethylated	0.0222096405359407	0.313406562635986	-0.291196922100045	0.0471266	1.04607	Hypermethylated	0.0482463166578226	0.313406562635986	-0.265160245978163	284.276	3382.02	Hypermethylated	0.0395573047319039	0.313406562635986	-0.273849257904082	3.74257	23.9152	Hypermethylated	0.0481773893447	0.313406562635986	-0.265229173291286	1896.66	10035.4	Hypermethylated
STAD MC3	cg14120129	0.0304895831064998	0.308258342010706	-0.277768758904206	4.57485e+08	0.0000599175684551059	Hypermethylated	0.0197219731826499	0.308258342010706	-0.288536368828056	1.79393e+08	0.0000140131548966975	Hypermethylated	0.020600701657661	0.308258342010706	-0.287657640353045	0.0000016953945213326	0.0000140638721898855	Hypermethylated	0.0149083219164432	0.308258342010706	-0.293350020094262	270782	3.25529e+07	Hypermethylated	0.0249800280145786	0.308258342010706	-0.283278313996127	0.00326211	0.0114922	Hypermethylated	0.0322170786982931	0.308258342010706	-0.276041263312413	1.32493	35.1099	Hypermethylated	0.0275295018834275	0.308258342010706	-0.280728840127278	0.0453105	0.558882	Hypermethylated	0.035794076250363	0.308258342010706	-0.272464265760343	136.156	850.207	Hypermethylated
STAD MC3	cg16652651	0.027875986817889	0.303159881530084	-0.275283894712195	0.0000979484285883487	0.000716377455100689	Hypermethylated	0.028166873598885	0.303159881530084	-0.274993007931199	0.000861480803081307	0.00277044709809337	Hypermethylated	0.027755468583102	0.303159881530084	-0.275404412946982	0.000183245144799836	0.000764275025160699	Hypermethylated	0.0234117077500845	0.303159881530084	-0.27974817378	0.000142853160109144	0.000536279863344994	Hypermethylated	0.0471781807062869	0.303159881530084	-0.255981700823797	4955.45	31803.5	Hypermethylated	0.0652124623708701	0.303159881530084	-0.237947419159214	9.84994e+06	4.39352e+07	Hypermethylated	0.0806101079854843	0.303159881530084	-0.2225497735446	2.14402e+06	6.63227e+07	Hypermethylated	0.0536108806875236	0.303159881530084	-0.249549000842561	1.41933e+08	0.0000041669244471254	Hypermethylated
STAD MC3	cg17284070	0.022069937474685	0.339265687147374	-0.317195749672689	0.000307638472092986	0.00180684889687835	Hypermethylated	0.0155088489238171	0.339265687147374	-0.323756838223557	0.000965201489647038	0.00305056849242899	Hypermethylated	0.0167941277030414	0.339265687147374	-0.322471559444333	0.000524217640773303	0.00188745513743977	Hypermethylated	0.0136087937251953	0.339265687147374	-0.325656893422179	0.000369569679648624	0.0012275438696903	Hypermethylated	0.0203899598319004	0.339265687147374	-0.318875727315474	7339.84	45706.7	Hypermethylated	0.0153298699199296	0.339265687147374	-0.323935817227445	27077.1	196933	Hypermethylated	0.0131283821958377	0.339265687147374	-0.326137304951537	1696.6	8476.39	Hypermethylated	0.0140280448594578	0.339265687147374	-0.325237642287917	107994	455711	Hypermethylated
STAD MC3	cg21673646	0.0109281939081113	0.360044582456943	-0.349116388548832	261917	1.14478e+07	Hypermethylated	0.0226349953401266	0.360044582456943	-0.337409587116817	7.83011e+07	6.90556e+08	Hypermethylated	0.0113271004747536	0.360044582456943	-0.34871748198219	3.64803e+06	5.56424e+07	Hypermethylated	0.0509891151394548	0.360044582456943	-0.309055467317489	0.0000023129273083841	0.0000142800956740774	Hypermethylated	0.0144382723797092	0.360044582456943	-0.345606310077234	0.000881264	0.0406705	Hypermethylated	0.0141934456892037	0.360044582456943	-0.34585113676774	0.0167289	1.14795	Hypermethylated	0.013220928913855	0.360044582456943	-0.346823653543088	0.00123574	0.0186438	Hypermethylated	0.0147291337423621	0.360044582456943	-0.345315448714581	0.464424	4.85247	Hypermethylated
STAD MC3	cg26005766	0.0250713761136852	0.36814927964146	-0.343077903527774	0.0000623909455109888	0.000497118163808715	Hypermethylated	0.0253109626136422	0.36814927964146	-0.342838317027817	0.000369569679648624	0.00135244291679071	Hypermethylated	0.054329568909954	0.36814927964146	-0.313819710731506	0.000263942614460746	0.00104579788915192	Hypermethylated	0.0558034250012028	0.36814927964146	-0.312345854640257	0.000285000031196312	0.000981683154138804	Hypermethylated	0.0242069412449999	0.36814927964146	-0.34394233839646	0.0531798	1.15997	Hypermethylated	0.0507889822327355	0.36814927964146	-0.317360297408724	27.569	449.503	Hypermethylated	0.0165143715976395	0.36814927964146	-0.35163490804382	0.00100969	0.0158055	Hypermethylated	0.0189055390243592	0.36814927964146	-0.3492437406171	11.67	87.7328	Hypermethylated
		mean.CHOL.MC1	mean.STAD.MC4	mean.CHOL.MC1.minus.mean.STAD.MC4	p.value.CHOL.MC1.STAD.MC4	p.value.adj.CHOL.MC1.STAD.MC4	status	mean.CHOL.MC2	mean.STAD.MC4	mean.CHOL.MC2.minus.mean.STAD.MC4	p.value.CHOL.MC2.STAD.MC4	p.value.adj.CHOL.MC2.STAD.MC4	status	mean.CHOL.MC3	mean.STAD.MC4	mean.CHOL.MC3.minus.mean.STAD.MC4	p.value.CHOL.MC3.STAD.MC4	p.value.adj.CHOL.MC3.STAD.MC4	status	mean.CHOL.MC4	mean.STAD.MC4	mean.CHOL.MC4.minus.mean.STAD.MC4	p.value.CHOL.MC4.STAD.MC4	p.value.adj.CHOL.MC4.STAD.MC4	status	mean.LIHC.MC1	mean.STAD.MC4	mean.LIHC.MC1.minus.mean.STAD.MC4	p.value.LIHC.MC1.STAD.MC4	p.value.adj.LIHC.MC1.STAD.MC4	status	mean.LIHC.MC2	mean.STAD.MC4	mean.LIHC.MC2.minus.mean.STAD.MC4	p.value.LIHC.MC2.STAD.MC4	p.value.adj.LIHC.MC2.STAD.MC4	status	mean.LIHC.MC3	mean.STAD.MC4	mean.LIHC.MC3.minus.mean.STAD.MC4	p.value.LIHC.MC3.STAD.MC4	p.value.adj.LIHC.MC3.STAD.MC4	status	mean.LIHC.MC4	mean.STAD.MC4	mean.LIHC.MC4.minus.mean.STAD.MC4	p.value.LIHC.MC4.STAD.MC4	p.value.adj.LIHC.MC4.STAD.MC4	status
STAD MC4	cg06622735	0.0254101793416751	0.361518871723066	-0.336108692381391	3.04817e+08	0.000135848227285673	Hypermethylated	0.0270499444740623	0.361518871723066	-0.334468927249004	0.0000697286155086091	0.000545493556872822	Hypermethylated	0.0253087340109131	0.361518871723066	-0.336210137712153	0.0000160911556714602	0.000198591167002697	Hypermethylated	0.0220565296418479	0.361518871723066	-0.339462342081218	0.0000125447777387216	0.000144574096891798	Hypermethylated	0.0384201217493583	0.361518871723066	-0.323098749973708	0.297405	2.9126	Hypermethylated	0.0329445236112985	0.361518871723066	-0.328574348111768	7.26882	88.6209	Hypermethylated	0.0315566132192559	0.361518871723066	-0.32996225850381	0.1628	1.28368	Hypermethylated	0.0341838730130515	0.361518871723066	-0.327334998710015	268.078	1518.87	Hypermethylated
STAD MC4	cg10555297	0.0156519527649446	0.292124095437223	-0.276472142672278	0.0000180403515451251	0.000404769465567712	Hypermethylated	0.0163860722818922	0.292124095437223	-0.275738023155331	0.00035576520340687	0.0017568187887183	Hypermethylated	0.015352503668136	0.292124095437223	-0.276771591769087	0.0000452565933950884	0.000392853090175235	Hypermethylated	0.015670266405517	0.292124095437223	-0.276453829031706	0.000181983439102676	0.000850478230002529	Hypermethylated	0.02237855893648	0.292124095437223	-0.269745536500743	7.97598	63.02	Hypermethylated	0.0179416312753736	0.292124095437223	-0.274182464161849	397.806	3485.27	Hypermethylated	0.0167360774604062	0.292124095437223	-0.275388017976817	6.41618	4.03439	Hypermethylated	0.0180427233163193	0.292124095437223	-0.274081372120904	12630.1	59425.8	Hypermethylated
STAD MC4	cg17284070	0.022069937474685	0.363896513170426	-0.341826575695741	0.000648086579289135	0.00446563339349965	Hypermethylated	0.0155088489238171	0.363896513170426	-0.348387664246609	0.00236926159874835	0.00753571123317108	Hypermethylated	0.0167941277030414	0.363896513170426	-0.347102385467385	0.000735845890963786	0.00317734329218643	Hypermethylated	0.0136087937251953	0.363896513170426	-0.350287719445231	0.00132062243283978	0.00422854238317849	Hypermethylated	0.0203899598319004	0.363896513170426	-0.343506553338526	53.8593	378.086	Hypermethylated	0.0153298699199296	0.363896513170426	-0.348566643250497	753.455	6273.77	Hypermethylated	0.0131283821958377	0.363896513170426	-0.350768130974589	22.6203	132.592	Hypermethylated	0.0140280448594578	0.363896513170426	-0.349868468310968	5206.57	25536.8	Hypermethylated
		mean.LIHC.MC1	mean.LUAD.MC1	mean.LIHC.MC1.minus.mean.LUAD.MC1	p.value.LIHC.MC1.LUAD.MC1	p.value.adj.LIHC.MC1.LUAD.MC1	status	mean.LIHC.MC2	mean.LUAD.MC1	mean.LIHC.MC2.minus.mean.LUAD.MC1	p.value.LIHC.MC2.LUAD.MC1	p.value.adj.LIHC.MC2.LUAD.MC1	status	mean.LIHC.MC3	mean.LUAD.MC1	mean.LIHC.MC3.minus.mean.LUAD.MC1	p.value.LIHC.MC3.LUAD.MC1	p.value.adj.LIHC.MC3.LUAD.MC1	status	mean.LIHC.MC4	mean.LUAD.MC1	mean.LIHC.MC4.minus.mean.LUAD.MC1	p.value.LIHC.MC4.LUAD.MC1	p.value.adj.LIHC.MC4.LUAD.MC1	status	mean.LIHC.MC5	mean.LUAD.MC1	mean.LIHC.MC5.minus.mean.LUAD.MC1	p.value.LIHC.MC5.LUAD.MC1	p.value.adj.LIHC.MC5.LUAD.MC1	status	mean.LIHC.MC6	mean.LUAD.MC1	mean.LIHC.MC6.minus.mean.LUAD.MC1	p.value.LIHC.MC6.LUAD.MC1	p.value.adj.LIHC.MC6.LUAD.MC1	status	mean.BRCA.MC1	mean.LUAD.MC1	mean.BRCA.MC1.minus.mean.LUAD.MC1	p.value.BRCA.MC1.LUAD.MC1	p.value.adj.BRCA.MC1.LUAD.MC1	status	mean.BRCA.MC2	mean.LUAD.MC1	mean.BRCA.MC2.minus.mean.LUAD.MC1	p.value.BRCA.MC2.LUAD.MC1	p.value.adj.BRCA.MC2.LUAD.MC1	status
LUAD MC1	cg01015199	0.0146222275159681	0.300831213812893	-0.286208986296924	8.16202e-12	8.00416e-11	Hypermethylated	0.0149045092620797	0.300831213812893	-0.285926704550813	3.03859e-08	3.09915e-08	Hypermethylated	0.0136716879562526	0.300831213812893	-0.28715952585664	3.68843e-09	2.9547e-08	Hypermethylated	0.0159611456673432	0.300831213812893	-0.284870068145549	4.99875e-05	0.00024362	Hypermethylated	0.0139969880801856	0.300831213812893	-0.286834225732707	8.7543e-06	4.79027e-05	Hypermethylated	0.0137037809181371	0.300831213812893	-0.287127432894756	1.24699e-06	4.5278e-06	Hypermethylated	0.0276994278103621	0.300831213812893	-0.27313178600253	8.29066e-14	4.20557e-13	Hypermethylated	0.0138652794168933	0.300831213812893	-0.286965934395999	7.94808e-17	9.22651e-16	Hypermethylated
LUAD MC1	cg01244124	0.0242591865547697	0.26062720480068	-0.23636801824591	2.84822e-13	4.47741e-13	Hypermethylated	0.0259253680133896	0.26062720480068	-0.23470183678729	1.1019e-08	1.26158e-07	Hypermethylated	0.0224223804234206	0.26062720480068	-0.23820482437726	3.28918e-11	7.68635e-10	Hypermethylated	0.0261142644712976	0.26062720480068	-0.234512940329382	2.0656e-06	1.34605e-05	Hypermethylated	0.0221289064796673	0.26062720480068	-0.238498298321013	2.29302e-07	2.58293e-06	Hypermethylated	0.0206737402379801	0.26062720480068	-0.2399534645627	1.75672e-08	1.34288e-07	Hypermethylated	0.0236695859604194	0.26062720480068	-0.236957618840261	9.09629e-21	6.28425e-19	Hypermethylated	0.0225797179914985	0.26062720480068	-0.238047486809182	1.48901e-19	1.23465e-17	Hypermethylated
LUAD MC1	cg02294176	0.0551915568135502	0.305897633532643	-0.250706076719093	7.85549e-15	3.73423e-13	Hypermethylated	0.0540683698145995	0.305897633532643	-0.251829263718043	6.6214e-11	2.08516e-09	Hypermethylated	0.0516814332218367	0.305897633532643	-0.254216200310806	8.69128e-12	5.08904e-10	Hypermethylated	0.0510796795305322	0.305897633532643	-0.254817954002111	2.46926e-09	1.16087e-07	Hypermethylated	0.0522568031571955	0.305897633532643	-0.253640830375447	1.94574e-08	1.0865e-06	Hypermethylated	0.0502992992494996	0.305897633532643	-0.255598334283143	8.8449e-09	1.00732e-07	Hypermethylated	0.0884297166364258	0.305897633532643	-0.217467916896217	8.21416e-13	3.67197e-12	Hypermethylated	0.0572259972273211	0.305897633532643	-0.248671636305322	1.92861e-18	6.64287e-17	Hypermethylated
LUAD MC1	cg08091147	0.0165966725567372	0.383501985365586	-0.366905312808849	3.17711e-15	3.08634e-13	Hypermethylated	0.0182101055375053	0.383501985365586	-0.365291879828081	1.16823e-11	8.20138e-10	Hypermethylated	0.0150248403247552	0.383501985365586	-0.368477145040831	5.20314e-12	5.08904e-10	Hypermethylated	0.0203639822326552	0.383501985365586	-0.363138003132931	5.07112e-09	1.28491e-08	Hypermethylated	0.0158587738889916	0.383501985365586	-0.367643211476595	2.88457e-08	1.0865e-06	Hypermethylated	0.0151264754731971	0.383501985365586	-0.368375509892389	5.2702e-09	1.00558e-09	Hypermethylated	0.0155117047582826	0.383501985365586	-0.367990280607304	9.83663e-23	1.5237e-19	Hypermethylated	0.0192674125650568	0.383501985365586	-0.36423457280053	7.88311e-21	4.38846e-18	Hypermethylated
LUAD MC1	cg09590094	0.0256380032111575	0.252458735296166	-0.226820732085009	8.13286e-14	1.66382e-13	Hypermethylated	0.0252097805481077	0.252458735296166	-0.227248954748059	3.87093e-11	1.46338e-09	Hypermethylated	0.0223023303524384	0.252458735296166	-0.230156404943728	5.66356e-11	1.08686e-09	Hypermethylated	0.0248838110850496	0.252458735296166	-0.227574924211117	1.44772e-08	2.32909e-07	Hypermethylated	0.0227867251656086	0.252458735296166	-0.229672010130558	3.43446e-08	1.0865e-06	Hypermethylated	0.0312438622177472	0.252458735296166	-0.221214873078419	1.28273e-07	6.19878e-07	Hypermethylated	0.0458804947829754	0.252458735296166	-0.206578240513191	6.55464e-17	6.5873e-16	Hypermethylated	0.028046288406017	0.252458735296166	-0.224412446890149	1.2568e-18	4.93535e-17	Hypermethylated
LUAD MC1	cg12165782	0.0248336712527191	0.331731570605527	-0.306897899352808	4.99977e-15	3.20712e-13	Hypermethylated	0.0255634558278117	0.331731570605527	-0.306168114777715	9.99972e-12	7.88035e-10	Hypermethylated	0.0210453607583785	0.331731570605527	-0.310686209847148	7.72242e-12	5.08904e-10	Hypermethylated	0.0299381815973688	0.331731570605527	-0.301793389008158	1.08045e-08	1.92225e-07	Hypermethylated	0.0211999657838446	0.331731570605527	-0.310531604821682	1.70581e-08	1.0865e-06	Hypermethylated	0.0186799917608404	0.331731570605527	-0.313051578844686	5.2702e-09	1.00558e-09	Hypermethylated	0.0231411821482079	0.331731570605527	-0.308590388457319	6.60349e-23	1.76849e-19	Hypermethylated	0.0242534643302168	0.331731570605527	-0.30747810627531	6.31374e-21	4.38846e-18	Hypermethylated
LUAD MC1	cg14562915	0.0255343236284797	0.261158869919412	-0.235624546290932	3.068e-15	3.08634e-13	Hypermethylated	0.0284569363838227	0.261158869919412	-0.232701933535589	5.12266e-10	9.41785e-09	Hypermethylated	0.024648797383126	0.261158869919412	-0.236510072536286	1.39274e-11	5.24841e-10	Hypermethylated	0.0271539080471802	0.261158869919412	-0.234004961872232	9.52859e-09	1.77415e-07	Hypermethylated	0.0267543597936476	0.261158869919412	-0.234404510125764	7.52546e-07	6.25968e-06	Hypermethylated	0.0249105573114717	0.261158869919412	-0.23624831260794	7.13083e-09	1.00558e-09	Hypermethylated	0.0258169413129371	0.261158869919412	-0.235341928606475	2.11184e-21	2.72505e-19	Hypermethylated	0.0257070385615657	0.261158869919412	-0.235451831357846	1.7102e-20	4.88154e-18	Hypermethylated
LUAD MC1	cg26752263	0.0199780812962173	0.236654038984135	-0.216675957687918	1.03653e-14	4.25904e-13	Hypermethylated	0.0222312249869108	0.236654038984135	-0.214422813997224	1.08745e-10	2.93249e-09	Hypermethylated	0.0194880160395091	0.236654038984135	-0.217166022944626	2.22741e-12	6.20878e-10	Hypermethylated	0.0196927248738022	0.236654038984135	-0.216961314110333	2.36653e-09	1.16087e-07	Hypermethylated	0.0222146473872998	0.236654038984135	-0.214439391596835	3.68389e-06	2.27041e-05	Hypermethylated	0.0192481468089252	0.236654038984135	-0.21740589217521	2.80791e-08	1.83878e-07	Hypermethylated	0.0248552115572787	0.236654038984135	-0.211798827426856	1.5924e-20	9.19483e-19	Hypermethylated	0.0189931575034948	0.236654038984135	-0.21766088148064	4.52284e-21	4.38846e-18	Hypermethylated
		mean.BRCA.MC1	mean.CHOL.MC1	mean.BRCA.MC1.minus.mean.CHOL.MC1	p.value.BRCA.MC1.CHOL.MC1	p.value.adj.BRCA.MC1.CHOL.MC1	status	mean.BRCA.MC1	mean.CHOL.MC2	mean.BRCA.MC1.minus.mean.CHOL.MC2	p.value.BRCA.MC1.CHOL.MC2	p.value.adj.BRCA.MC1.CHOL.MC2	status	mean.BRCA.MC1	mean.CHOL.MC3	mean.BRCA.MC1.minus.mean.CHOL.MC3	p.value.BRCA.MC1.CHOL.MC3	p.value.adj.BRCA.MC1.CHOL.MC3	status	mean.BRCA.MC1	mean.CHOL.MC4	mean.BRCA.MC1.minus.mean.CHOL.MC4	p.value.BRCA.MC1.CHOL.MC4	p.value.adj.BRCA.MC1.CHOL.MC4	status	mean.BRCA.MC1	mean.LIHC.MC1	mean.BRCA.MC1.minus.mean.LIHC.MC1	p.value.BRCA.MC1.LIHC.MC1	p.value.adj.BRCA.MC1.LIHC.MC1	status	mean.BRCA.MC1	mean.LIHC.MC2	mean.BRCA.MC1.minus.mean.LIHC.MC2	p.value.BRCA.MC1.LIHC.MC2	p.value.adj.BRCA.MC1.LIHC.MC2	status	mean.BRCA.MC1	mean.LIHC.MC3	mean.BRCA.MC1.minus.mean.LIHC.MC3	p.value.BRCA.MC1.LIHC.MC3	p.value.adj.BRCA.MC1.LIHC.MC3	status	mean.BRCA.MC1	mean.LIHC.MC4	mean.BRCA.MC1.minus.mean.LIHC.MC4	p.value.BRCA.MC1.LIHC.MC4	p.value.adj.BRCA.MC1.LIHC.MC4	status
BRCA MC1	cg00091827	0.435052095343441	0.0608057045008314	0.37424639084261	1.65451e+08	0.0000332487190018012	Hypemethylated	0.435052095343441	0.0334606474750037	0.401591447868437	0.0000142143666871618	0.000534588926492428	Hypemethylated	0.435052095343441	0.0691048633273572	0.365947232016084	0.0000195343013774068	0.000457884493508488	Hypemethylated	0.435052095343441	0.0263284502110633	0.408723645132378	8.98711e+08	0.000379395147536307	Hypemethylated	0.435052095343441	0.0722597352190913	0.36279236012435	1.12465e-11	3.35715e-10	Hypemethylated	0.435052095343441	0.0496817514655831	0.385370343877858	8.53893e-11	3.13735e-09	Hypemethylated	0.435052095343441	0.0379409542571907	0.39711114108625	4.8296e-12	1.08428e-10	Hypemethylated	0.435052095343441	0.0441963476942836	0.390855747649157	2.36966e-08	2.11528e-07	Hypemethylated
BRCA MC1	cg01698108	0.468333527165779	0.0341801168880814	0.434153410277697	0.000019950726943748	0.000170960555453207	Hypemethylated	0.468333527165779	0.0353128752690955	0.433020651896683	0.000182268526159188	0.00205779775576404	Hypemethylated	0.468333527165779	0.0349125423042404	0.433420984861538	0.0000641716281477974	0.000998144350391332	Hypemethylated	0.468333527165779	0.0253204369453793	0.4430130902204	0.0000928525187271874	0.00141777274059466	Hypemethylated	0.468333527165779	0.0212783383768874	0.447055188788891	7.66051e-13	2.74831e-11	Hypemethylated	0.468333527165779	0.0496039426449973	0.418729584520782	4.24683e-07	7.73761e-06	Hypemethylated	0.468333527165779	0.0356450788219924	0.432688448343787	1.06387e-07	1.09833e-07	Hypemethylated	0.468333527165779	0.0611435835799642	0.407189943585815	0.00269369	0.0123641	Hypemethylated
BRCA MC1	cg02085210	0.408948520457462	0.0130561823006972	0.395892338156765	7.12753e+06	0.0000126886764754982	Hypemethylated	0.408948520457462	0.0142702414545752	0.394678279002887	0.0000046180070261422	0.000408989018023534	Hypemethylated	0.408948520457462	0.0139862900239607	0.394962230433501	0.000001200016627229	0.000123590630656843	Hypemethylated	0.408948520457462	0.015446535882123	0.393501984575339	4.43798e+08	0.000316473973010434	Hypemethylated	0.408948520457462	0.0169719209362793	0.391976599521183	2.17341e-19	3.66066e-17	Hypemethylated	0.408948520457462	0.021084999079276	0.387863521378186	1.6902e-14	1.86237e-12	Hypemethylated	0.408948520457462	0.0148157571899101	0.394132763267552	5.12426e-15	3.02085e-14	Hypemethylated	0.408948520457462	0.0158083348952417	0.39314018556222	2.4041e-11	5.03065e-10	Hypemethylated
BRCA MC1	cg02435495	0.783573168804403	0.046811317307667	0.736761851496736	3.50359e+06	0.0000126886764754982	Hypemethylated	0.783573168804403	0.0477865554110048	0.735786613393399	2.05868e+08	0.000407480014058421	Hypemethylated	0.783573168804403	0.0499342339009757	0.733638934903428	5.1787e+07	0.000122530387325335	Hypemethylated	0.783573168804403	0.0351322421140706	0.748440926690333	2.05868e+08	0.000315649749295013	Hypemethylated	0.783573168804403	0.0350079744758402	0.748565194328563	1.82255e-22	5.99696e-19	Hypemethylated	0.783573168804403	0.048134794606564	0.735438374197839	4.64044e-17	5.38219e-14	Hypemethylated	0.783573168804403	0.0379782639600508	0.745594904844353	3.98074e-17	2.16853e-15	Hypemethylated	0.783573168804403	0.041737957977216	0.741835210827187	1.49303e-13	3.2524e-11	Hypemethylated
BRCA MC1	cg03598499	0.399904727090716	0.0334972385494422	0.366407488541273	0.000515276361540781	0.00207020121025187	Hypemethylated	0.399904727090716	0.0337196392729079	0.366185087817808	0.00314480380282614	0.0141620027386132	Hypemethylated	0.399904727090716	0.0515017988432568	0.348402928247459	0.00316898682098121	0.0161906606121427	Hypemethylated	0.399904727090716	0.0706039443177321	0.329300782772984	0.00197184683034043	0.0119845978048337	Hypemethylated	0.399904727090716	0.0249400978007502	0.374964629289965	1.56779e-07	2.68788e-06	Hypemethylated	0.399904727090716	0.0250696892773342	0.374835037813381	0.000777694	0.00861686	Hypemethylated	0.399904727090716	0.019644771473591	0.380259955617125	1.102e-05	8.74574e-05	Hypemethylated	0.399904727090716	0.0211236527860805	0.378781074304635	0.0237164	0.00995119	Hypemethylated
BRCA MC1	cg04363768	0.427524461589531	0.0528105183891045	0.374713943200426	5.6348e+06	0.0000126886764754982	Hypemethylated	0.427524461589531	0.0513776201438879	0.376146841445643	2.85312e+08	0.000407480014058421	Hypemethylated	0.427524461589531	0.0442475170813343	0.383276944508196	6.08987e+07	0.000122530387325335	Hypemethylated	0.427524461589531	0.0494043369393899	0.378120124650141	2.73971e+08	0.000315649749295013	Hypemethylated	0.427524461589531	0.0568265874304133	0.370697874159117	5.40184e-21	2.22243e-18	Hypemethylated	0.427524461589531	0.0567822362603091	0.370742225329222	3.74706e-16	1.25143e-13	Hypemethylated	0.427524461589531	0.0586626362938416	0.368861825295689	1.01592e-15	8.71778e-14	Hypemethylated	0.427524461589531	0.0537205706947817	0.373803890894749	9.96241e-13	5.2127e-11	Hypemethylated
BRCA MC1	cg09463047	0.507966883004925	0.0324349491721315	0.475531933832793	7.70537e+06	0.0000126886764754982	Hypemethylated	0.507966883004925	0.0176573273071068	0.490309555697818	2.52573e+08	0.000407480014058421	Hypemethylated	0.507966883004925	0.0185949787148762	0.489371904290048	6.08987e+07	0.000122530387325335	Hypemethylated	0.507966883004925	0.013562776917677	0.494404106087248	2.32785e+08	0.000315649749295013	Hypemethylated	0.507966883004925	0.0166894577460308	0.491277425258894	4.57134e-22	6.26227e-19	Hypemethylated	0.507966883004925	0.0467753424888871	0.461191540516038	1.08841e-13	8.7642e-12	Hypemethylated	0.507966883004925	0.0339163458213843	0.47405053718354	6.57499e-15	3.68081e-13	Hypemethylated	0.507966883004925	0.0278883250190434	0.480078557985881	4.52952e-12	1.39793e-11	Hypemethylated
BRCA MC1	cg09679923	0.520976027894758	0.0529116109961192	0.468064416898639	3.50359e+06	0.0000126886764754982	Hypemethylated	0.520976027894758	0.0401250265821915	0.480851001312567	2.05868e+08	0.000407480014058421	Hypemethylated	0.520976027894758	0.0439405275763093	0.477035500318449	5.1787e+07	0.000122530387325335	Hypemethylated	0.520976027894758	0.0340750944170959	0.486900933477662	2.05868e+08	0.000315649749295013	Hypemethylated	0.520976027894758	0.042582693023021	0.478393334871737	1.684e-23	5.99696e-19	Hypemethylated	0.520976027894758	0.0505381572186345	0.470437870676124	2.70014e-17	5.38219e-14	Hypemethylated	0.520976027894758	0.0386290749625762	0.482346952932182	3.86788e-17	2.16853e-15	Hypemethylated	0.520976027894758	0.0483734567556103	0.472602571139148	1.32218e-13	3.2524e-11	Hypemethylated
BRCA MC1	cg13724496	0.491832441790547	0.0368055339153133	0.455026907875233	0.000515276361540781	0.00207020121025187	Hypemethylated	0.491832441790547	0.0334154601965235	0.458416981594023	0.00104842418709425	0.00652234931876774	Hypemethylated	0.491832441790547	0.0356606713650846	0.456171770425462	0.00062796023429088	0.00490634489557746	Hypemethylated	0.491832441790547	0.026314161846822	0.465518279943725	0.000297123374006221	0.00311015425563739	Hypemethylated	0.491832441790547	0.0257657548080257	0.466066686982521	6.34629e-08	1.14287e-06	Hypemethylated	0.491832441790547	0.0268418142463743	0.464990627544172	0.000102953	0.00129257	Hypemethylated	0.491832441790547	0.0240090770716902	0.467823364718857	9.1953e-06	7.37447e-05	Hypemethylated	0.491832441790547	0.0267670629797043	0.465065378810842	0.454545	1.70855	Hypemethylated
BRCA MC1	cg17652435	0.657287371831245	0.0344978073297528	0.622789564501493	3.50359e+06	0.0000126886764754982	Hypemethylated	0.657287371831245	0.0294490100616865	0.627838361769559	2.05868e+08	0.000407480014058421	Hypemethylated	0.657287371831245	0.0367008778553591	0.620586493975886	5.1787e+07	0.000122530387325335	Hypemethylated	0.657287371831245	0.0219011079098437	0.635386263921402	2.05868e+08	0.000315649749295013	Hypemethylated	0.657287371831245	0.0285372516006816	0.628750120230564	1.684e-23	5.99696e-19	Hypemethylated	0.657287371831245	0.0406210233970784	0.616666348434167	2.47838e-17	5.38219e-14	Hypemethylated	0.657287371831245	0.0272268987168155	0.63006047311443	3.6516e-17	2.16853e-15	Hypemethylated	0.657287371831245	0.0332862629680606	0.624001108863185	1.32218e-13	3.2524e-11	Hypemethylated
BRCA MC1	cg18565473	0.463359912390638	0.0167987486928459	0.446561163697792	6.85458e+06	0.0000126886764754982	Hypemethylated	0.463359912390638	0.0166012733363058	0.446758639054332	3.35346e+08	0.000407480014058421	Hypemethylated	0.463359912390638	0.0165131237504813	0.446846788640157	8.73942e+07	0.000122530387325335	Hypemethylated	0.463359912390638	0.0149926047000922	0.448367307690546	2.63064e+08	0.000315649749295013	Hypemethylated	0.463359912390638	0.0211996159560631	0.442160296434575	5.40884e-20	1.19534e-17	Hypemethylated	0.463359912390638	0.0288911315632244	0.434468780827414	9.51896e-14	7.83465e-12	Hypemethylated	0.463359912390638	0.0259930022048318	0.437366910185806	8.91108e-15	4.68774e-13	Hypemethylated	0.463359912390638	0.0311187150234173	0.432241197367221	3.40562e-11	6.68343e-10	Hypemethylated
BRCA MC1	cg24712484	0.440142917991499	0.0379911745304896	0.402151743461009	9.73905e+06	0.0000247916689388298	Hypemethylated	0.440142917991499	0.0361712545524266	0.403971663439072	0.0000206770704671833	0.000625778972731768	Hypemethylated	0.440142917991499	0.0348821208481911	0.405260797143308	4.59652e+08	0.000196973699076708	Hypemethylated	0.440142917991499	0.026518313085266	0.413624604906233	8.64651e+08	0.000374016747428268	Hypemethylated	0.440142917991499	0.0157995844659371	0.424343333525562	1.71675e-20	5.01015e-18	Hypemethylated	0.440142917991499	0.0213733551412671	0.418769562850232	4.80768e-15	6.87087e-13	Hypemethylated	0.440142917991499	0.015031133153864	0.425111784837635	9.07967e-16	8.03426e-15	Hypemethylated	0.440142917991499	0.0161977521823335	0.423945165809166	4.52952e-12	1.39793e-11	Hypemethylated
BRCA MC1	cg24797187	0.433885525317348	0.0208433305909182	0.41304219472643	8.7484e+07	0.0000234493077252524	Hypemethylated	0.433885525317348	0.0215572161166556	0.412328309200692	0.00002987999003216	0.000744301589610923	Hypemethylated	0.433885525317348	0.0203066521546407	0.413578873162707	4.77128e+08	0.000201122716313699	Hypemethylated	0.433885525317348	0.0181975368191034	0.415687988498244	6.33242e+08	0.000335609598367947	Hypemethylated	0.433885525317348	0.0670687195734611	0.366816805743887	4.78146e-08	8.75921e-07	Hypemethylated	0.433885525317348	0.025138475747734	0.408747049569614	5.38028e-08	1.15661e-06	Hypemethylated	0.433885525317348	0.0289824308509711	0.404903094466377	2.32584e-07	2.28801e-08	Hypemethylated	0.433885525317348	0.0377332393286306	0.396152285988717	0.00017985	0.000932725	Hypemethylated
		mean.BRCA.MC1	mean.CHOL.MC1	mean.BRCA.MC1.minus.mean.CHOL.MC1	p.value.BRCA.MC1.CHOL.MC1	p.value.adj.BRCA.MC1.CHOL.MC1	status	mean.BRCA.MC1	mean.CHOL.MC2	mean.BRCA.MC1.minus.mean.CHOL.MC2	p.value.BRCA.MC1.CHOL.MC2	p.value.adj.BRCA.MC1.CHOL.MC2	status	mean.BRCA.MC1	mean.CHOL.MC3	mean.BRCA.MC1.minus.mean.CHOL.MC3	p.value.BRCA.MC1.CHOL.MC3	p.value.adj.BRCA.MC1.CHOL.MC3	status	mean.BRCA.MC1	mean.CHOL.MC4	mean.BRCA.MC1.minus.mean.CHOL.MC4	p.value.BRCA.MC1.CHOL.MC4	p.value.adj.BRCA.MC1.CHOL.MC4	status	mean.BRCA.MC1	mean.LIHC.MC1	mean.BRCA.MC1.minus.mean.LIHC.MC1	p.value.BRCA.MC1.LIHC.MC1	p.value.adj.BRCA.MC1.LIHC.MC1	status	mean.BRCA.MC1	mean.LIHC.MC2	mean.BRCA.MC1.minus.mean.LIHC.MC2	p.value.BRCA.MC1.LIHC.MC2	p.value.adj.BRCA.MC1.LIHC.MC2	status	mean.BRCA.MC1	mean.LIHC.MC3	mean.BRCA.MC1.minus.mean.LIHC.MC3	p.value.BRCA.MC1.LIHC.MC3	p.value.adj.BRCA.MC1.LIHC.MC3	status	mean.BRCA.MC1	mean.LIHC.MC4	mean.BRCA.MC1.minus.mean.LIHC.MC4	p.value.BRCA.MC1.LIHC.MC4	p.value.adj.BRCA.MC1.LIHC.MC4	status
BRCA MC1	cg00091827	0.435052095343441	0.0608057045008314	0.37424639084261	1.65451e+08	0.0000332487190018012	Hypemethylated	0.435052095343441	0.0334606474750037	0.401591447868437	0.0000142143666871618	0.000534588926492428	Hypemethylated	0.435052095343441	0.0691048633273572	0.365947232016084	0.0000195343013774068	0.000457884493508488	Hypemethylated	0.435052095343441	0.0263284502110633	0.408723645132378	8.98711e+08	0.000379395147536307	Hypemethylated	0.435052095343441	0.0722597352190913	0.36279236012435	1.12465e-11	3.35715e-10	Hypemethylated	0.435052095343441	0.0496817514655831	0.385370343877858	8.53893e-11	3.13735e-09	Hypemethylated	0.435052095343441	0.0379409542571907	0.39711114108625	4.8296e-12	1.08428e-10	Hypemethylated	0.435052095343441	0.0441963476942836	0.390855747649157	2.36966e-08	2.11528e-07	Hypemethylated
BRCA MC1	cg01698108	0.468333527165779	0.0341801168880814	0.434153410277697	0.000019950726943748	0.000170960555453207	Hypemethylated	0.468333527165779	0.0353128752690955	0.433020651896683	0.000182268526159188	0.00205779775576404	Hypemethylated	0.468333527165779	0.0349125423042404	0.433420984861538	0.0000641716281477974	0.000998144350391332	Hypemethylated	0.468333527165779	0.0253204369453793	0.4430130902204	0.0000928525187271874	0.00141777274059466	Hypemethylated	0.468333527165779	0.0212783383768874	0.447055188788891	7.66051e-13	2.74831e-11	Hypemethylated	0.468333527165779	0.0496039426449973	0.418729584520782	4.24683e-07	7.73761e-06	Hypemethylated	0.468333527165779	0.0356450788219924	0.432688448343787	1.06387e-07	1.09833e-07	Hypemethylated	0.468333527165779	0.0611435835799642	0.407189943585815	0.00269369	0.0123641	Hypemethylated
BRCA MC1	cg02085210	0.408948520457462	0.0130561823006972	0.395892338156765	7.12753e+06	0.0000126886764754982	Hypemethylated	0.408948520457462	0.0142702414545752	0.394678279002887	0.0000046180070261422	0.000408989018023534	Hypemethylated	0.408948520457462	0.0139862900239607	0.394962230433501	0.000001200016627229	0.000123590630656843	Hypemethylated	0.408948520457462	0.015446535882123	0.393501984575339	4.43798e+08	0.000316473973010434	Hypemethylated	0.408948520457462	0.0169719209362793	0.391976599521183	2.17341e-19	3.66066e-17	Hypemethylated	0.408948520457462	0.021084999079276	0.387863521378186	1.6902e-14	1.86237e-12	Hypemethylated	0.408948520457462	0.0148157571899101	0.394132763267552	5.12426e-15	3.02085e-14	Hypemethylated	0.408948520457462	0.0158083348952417	0.39314018556222	2.4041e-11	5.03065e-10	Hypemethylated
BRCA MC1	cg02401761	0.271502610601864	0.0291008793380373	0.242401731263826	0.000041841452819003	0.00029495782533545	Hypemethylated	0.271502610601864	0.0306629055895894	0.240839705012274	0.000826819375164427	0.00554685012232464	Hypemethylated	0.271502610601864	0.0266704467595553	0.244832163842308	0.0000889700938693336	0.00124585261311162	Hypemethylated	0.271502610601864	0.0301545757242005	0.241348034877663	0.000462657258790638	0.00422880976724139	Hypemethylated	0.271502610601864	0.0260561666064365	0.245446443995427	2.44909e-13	8.11603e-11	Hypemethylated	0.271502610601864	0.0370297654449617	0.234472845156902	7.2254e-06	0.000107836	Hypemethylated	0.271502610601864	0.0260963119878744	0.245406298613989	4.15346e-09	5.29493e-09	Hypemethylated	0.271502610601864	0.0251581962090625	0.246344414392801	2.21949e-05	0.000127591	Hypemethylated
BRCA MC1	cg02435495	0.783573168804403	0.046811317307667	0.736761851496736	3.50359e+06	0.0000126886764754982	Hypemethylated	0.783573168804403	0.0477865554110048	0.735786613393399	2.05868e+08	0.000407480014058421	Hypemethylated	0.783573168804403	0.0499342339009757	0.733638934903428	5.1787e+07	0.000122530387325335	Hypemethylated	0.783573168804403	0.0351322421140706	0.748440926690333	2.05868e+08	0.000315649749295013	Hypemethylated	0.783573168804403	0.0350079744758402	0.748565194328563	1.82255e-22	5.99696e-19	Hypemethylated	0.783573168804403	0.048134794606564	0.735438374197839	4.64044e-17	5.38219e-14	Hypemethylated	0.783573168804403	0.0379782639600508	0.745594904844353	3.98074e-17	2.16853e-15	Hypemethylated	0.783573168804403	0.041737957977216	0.741835210827187	1.49303e-13	3.2524e-11	Hypemethylated
BRCA MC1	cg03598499	0.399904727090716	0.0334972385494422	0.366407488541273	0.000515276361540781	0.00207020121025187	Hypemethylated	0.399904727090716	0.0337196392729079	0.366185087817808	0.00314480380282614	0.0141620027386132	Hypemethylated	0.399904727090716	0.0515017988432568	0.348402928247459	0.00316898682098121	0.0161906606121427	Hypemethylated	0.399904727090716	0.0706039443177321	0.329300782772984	0.00197184683034043	0.0119845978048337	Hypemethylated	0.399904727090716	0.0249400978007502	0.374964629289965	1.56779e-07	2.68788e-06	Hypemethylated	0.399904727090716	0.0250696892773342	0.374835037813381	0.000777694	0.00861686	Hypemethylated	0.399904727090716	0.019644771473591	0.380259955617125	1.102e-05	8.74574e-05	Hypemethylated	0.399904727090716	0.0211236527860805	0.378781074304635	0.0237164	0.00995119	Hypemethylated
BRCA MC1	cg04363768	0.427524461589531	0.0528105183891045	0.374713943200426	5.6348e+06	0.0000126886764754982	Hypemethylated	0.427524461589531	0.0513776201438879	0.376146841445643	2.85312e+08	0.000407480014058421	Hypemethylated	0.427524461589531	0.0442475170813343	0.383276944508196	6.08987e+07	0.000122530387325335	Hypemethylated	0.427524461589531	0.0494043369393899	0.378120124650141	2.73971e+08	0.000315649749295013	Hypemethylated	0.427524461589531	0.0568265874304133	0.370697874159117	5.40184e-21	2.22243e-18	Hypemethylated	0.427524461589531	0.0567822362603091	0.370742225329222	3.74706e-16	1.25143e-13	Hypemethylated	0.427524461589531	0.0586626362938416	0.368861825295689	1.01592e-15	8.71778e-14	Hypemethylated	0.427524461589531	0.0537205706947817	0.373803890894749	9.96241e-13	5.2127e-11	Hypemethylated
BRCA MC1	cg05098590	0.340697716721791	0.0195398286484214	0.321157888073369	0.000257091259230222	0.00119140112396567	Hypemethylated	0.340697716721791	0.018258048078091	0.3224396686437	0.00111182779515233	0.00679522130109074	Hypemethylated	0.340697716721791	0.0183557500318694	0.322341966689921	0.000329431905843869	0.00308671774759364	Hypemethylated	0.340697716721791	0.0423803930872651	0.298317323634526	0.00191733203584616	0.0117394058973276	Hypemethylated	0.340697716721791	0.0183302048048134	0.322367511916977	5.06485e-07	8.12656e-06	Hypemethylated	0.340697716721791	0.027279805853397	0.313417910868394	0.00569467	0.0560913	Hypemethylated	0.340697716721791	0.0234771411108382	0.317220575610952	0.000139432	0.000974966	Hypemethylated	0.340697716721791	0.0276403249615157	0.313057391760275	0.0937082	3.43706	Hypemethylated
BRCA MC1	cg08195505	0.285683786848062	0.0342545564054868	0.251429230442576	0.000143291500762807	0.000753199965663983	Hypemethylated	0.285683786848062	0.0299621467357378	0.255721640112325	0.000261196755863304	0.00258014009110219	Hypemethylated	0.285683786848062	0.0339042246740415	0.251779562174021	0.000243454576334363	0.00249231464586364	Hypemethylated	0.285683786848062	0.0629202179193232	0.222763568928739	0.000851922125399652	0.00652269261381141	Hypemethylated	0.285683786848062	0.0363852623530397	0.249298524495023	1.56779e-07	2.68788e-06	Hypemethylated	0.285683786848062	0.0307270724312052	0.254956714416857	3.06089e-06	4.85311e-05	Hypemethylated	0.285683786848062	0.03127576329076	0.254408023557303	1.4837e-07	1.50026e-06	Hypemethylated	0.285683786848062	0.0296317748692279	0.256052011978835	0.000121233	0.000640433	Hypemethylated
BRCA MC1	cg08309706	0.303200444910398	0.0344000957268444	0.268800349183554	0.0000145365181550633	0.000136286349753664	Hypemethylated	0.303200444910398	0.0352568558062517	0.267943589104147	0.000306802011640995	0.00286419476131156	Hypemethylated	0.303200444910398	0.0388147842832498	0.264385660627148	0.000173396722150514	0.00196780955198782	Hypemethylated	0.303200444910398	0.0311897427578103	0.272010702152588	0.000188390412811975	0.00228078538471561	Hypemethylated	0.303200444910398	0.0943693099372629	0.208831134973135	0.368743	2.95263	Hypemethylated	0.303200444910398	0.0699606814979188	0.23323976341248	0.363096	2.81034	Hypemethylated	0.303200444910398	0.0821971662313437	0.221003278679055	4.25962	19.0475	Hypemethylated	0.303200444910398	0.0525598570549624	0.250640587855436	0.0272284	0.113664	Hypemethylated
BRCA MC1	cg08372947	0.331839092543269	0.0139953926217746	0.317843699921494	0.000124296138511524	0.000674692438129547	Hypemethylated	0.331839092543269	0.0148553658976954	0.316983726645573	0.00379077771300386	0.016198289155208	Hypemethylated	0.331839092543269	0.0130090364029459	0.318830056140323	0.0000889700938693336	0.00124585261311162	Hypemethylated	0.331839092543269	0.0143191441216568	0.317519948421612	0.000395557424101672	0.00379139708736858	Hypemethylated	0.331839092543269	0.0155061245690735	0.316332967974195	2.9762	21.5627	Hypemethylated	0.331839092543269	0.0166498071295825	0.315189285413686	356.556	1919.57	Hypemethylated	0.331839092543269	0.0150848731973358	0.316754219345933	3.45881	15.592	Hypemethylated	0.331839092543269	0.0167772518179967	0.315061840725272	40449.4	105461	Hypemethylated
BRCA MC1	cg08407486	0.245787140502331	0.0106513215411634	0.235135818961167	1.24882e+08	0.0000283838973670708	Hypemethylated	0.245787140502331	0.0105790212974499	0.235208119204881	0.0000267740542325671	0.000706198189635548	Hypemethylated	0.245787140502331	0.0106849191339614	0.235102221368369	0.0000110746182021831	0.00032383639636289	Hypemethylated	0.245787140502331	0.00984389573639259	0.235943244765938	0.0000142143666871618	0.000464589894982901	Hypemethylated	0.245787140502331	0.0119194352894968	0.233867705212834	9.43441e-12	2.85804e-10	Hypemethylated	0.245787140502331	0.0147972418536074	0.230989898648723	6.45641e-06	9.71583e-05	Hypemethylated	0.245787140502331	0.0126013305680214	0.233185809934309	4.71996e-08	5.13408e-07	Hypemethylated	0.245787140502331	0.0134097826205169	0.232377357881814	0.000834005	0.0040281	Hypemethylated
BRCA MC1	cg09463047	0.507966883004925	0.0324349491721315	0.475531933832793	7.70537e+06	0.0000126886764754982	Hypemethylated	0.507966883004925	0.0176573273071068	0.490309555697818	2.52573e+08	0.000407480014058421	Hypemethylated	0.507966883004925	0.0185949787148762	0.489371904290048	6.08987e+07	0.000122530387325335	Hypemethylated	0.507966883004925	0.013562776917677	0.494404106087248	2.32785e+08	0.000315649749295013	Hypemethylated	0.507966883004925	0.0166894577460308	0.491277425258894	4.57134e-22	6.26227e-19	Hypemethylated	0.507966883004925	0.0467753424888871	0.461191540516038	1.08841e-13	8.7642e-12	Hypemethylated	0.507966883004925	0.0339163458213843	0.47405053718354	6.57499e-15	3.68081e-13	Hypemethylated	0.507966883004925	0.0278883250190434	0.480078557985881	4.52952e-12	1.39793e-11	Hypemethylated
BRCA MC1	cg09679923	0.520976027894758	0.0529116109961192	0.468064416898639	3.50359e+06	0.0000126886764754982	Hypemethylated	0.520976027894758	0.0401250265821915	0.480851001312567	2.05868e+08	0.000407480014058421	Hypemethylated	0.520976027894758	0.0439405275763093	0.477035500318449	5.1787e+07	0.000122530387325335	Hypemethylated	0.520976027894758	0.0340750944170959	0.486900933477662	2.05868e+08	0.000315649749295013	Hypemethylated	0.520976027894758	0.042582693023021	0.478393334871737	1.684e-23	5.99696e-19	Hypemethylated	0.520976027894758	0.0505381572186345	0.470437870676124	2.70014e-17	5.38219e-14	Hypemethylated	0.520976027894758	0.0386290749625762	0.482346952932182	3.86788e-17	2.16853e-15	Hypemethylated	0.520976027894758	0.0483734567556103	0.472602571139148	1.32218e-13	3.2524e-11	Hypemethylated
BRCA MC1	cg11134155	0.349491401232103	0.0558828702310447	0.293608531001058	2.34168e+08	0.0000407871639790669	Hypemethylated	0.349491401232103	0.0603863041437844	0.289105097088318	0.0000897116055968253	0.00134295607174062	Hypemethylated	0.349491401232103	0.0577347196136009	0.291756681618502	0.0000216914195601335	0.000488429204153717	Hypemethylated	0.349491401232103	0.0530457605732174	0.296445640658885	0.0000222687979856343	0.000588709194833901	Hypemethylated	0.349491401232103	0.0573647298117888	0.292126671420314	4.76346e-12	1.51089e-10	Hypemethylated	0.349491401232103	0.05448954421878	0.295001857013323	1.65932e-09	4.69767e-08	Hypemethylated	0.349491401232103	0.0521509518548828	0.29734044937722	4.77439e-10	7.13822e-09	Hypemethylated	0.349491401232103	0.0530980082770852	0.296393392955017	6.52297e-07	4.58053e-06	Hypemethylated
BRCA MC1	cg12259256	0.348581851947443	0.0448075650777663	0.303774286869676	0.00343930239918569	0.00963361303148387	Hypemethylated	0.348581851947443	0.0387006706276918	0.309881181319751	0.00297962779386531	0.0136244715623313	Hypemethylated	0.348581851947443	0.0402969323855843	0.308284919561858	0.00148683856884658	0.00922532399889891	Hypemethylated	0.348581851947443	0.0420309895382162	0.306550862409226	0.0030611999386191	0.0165263092983076	Hypemethylated	0.348581851947443	0.0359167265702162	0.312665125377227	2.15621e-05	2.82917e-05	Hypemethylated	0.348581851947443	0.036431295392931	0.312150556554512	0.0155767	0.143968	Hypemethylated	0.348581851947443	0.0332594052521058	0.315322446695337	2.70868e-05	0.000205469	Hypemethylated	0.348581851947443	0.0359142785782453	0.312667573369197	0.37262	1.41116	Hypemethylated
BRCA MC1	cg13724496	0.491832441790547	0.0368055339153133	0.455026907875233	0.000515276361540781	0.00207020121025187	Hypemethylated	0.491832441790547	0.0334154601965235	0.458416981594023	0.00104842418709425	0.00652234931876774	Hypemethylated	0.491832441790547	0.0356606713650846	0.456171770425462	0.00062796023429088	0.00490634489557746	Hypemethylated	0.491832441790547	0.026314161846822	0.465518279943725	0.000297123374006221	0.00311015425563739	Hypemethylated	0.491832441790547	0.0257657548080257	0.466066686982521	6.34629e-08	1.14287e-06	Hypemethylated	0.491832441790547	0.0268418142463743	0.464990627544172	0.000102953	0.00129257	Hypemethylated	0.491832441790547	0.0240090770716902	0.467823364718857	9.1953e-06	7.37447e-05	Hypemethylated	0.491832441790547	0.0267670629797043	0.465065378810842	0.454545	1.70855	Hypemethylated
BRCA MC1	cg17652435	0.657287371831245	0.0344978073297528	0.622789564501493	3.50359e+06	0.0000126886764754982	Hypemethylated	0.657287371831245	0.0294490100616865	0.627838361769559	2.05868e+08	0.000407480014058421	Hypemethylated	0.657287371831245	0.0367008778553591	0.620586493975886	5.1787e+07	0.000122530387325335	Hypemethylated	0.657287371831245	0.0219011079098437	0.635386263921402	2.05868e+08	0.000315649749295013	Hypemethylated	0.657287371831245	0.0285372516006816	0.628750120230564	1.684e-23	5.99696e-19	Hypemethylated	0.657287371831245	0.0406210233970784	0.616666348434167	2.47838e-17	5.38219e-14	Hypemethylated	0.657287371831245	0.0272268987168155	0.63006047311443	3.6516e-17	2.16853e-15	Hypemethylated	0.657287371831245	0.0332862629680606	0.624001108863185	1.32218e-13	3.2524e-11	Hypemethylated
BRCA MC1	cg18565473	0.463359912390638	0.0167987486928459	0.446561163697792	6.85458e+06	0.0000126886764754982	Hypemethylated	0.463359912390638	0.0166012733363058	0.446758639054332	3.35346e+08	0.000407480014058421	Hypemethylated	0.463359912390638	0.0165131237504813	0.446846788640157	8.73942e+07	0.000122530387325335	Hypemethylated	0.463359912390638	0.0149926047000922	0.448367307690546	2.63064e+08	0.000315649749295013	Hypemethylated	0.463359912390638	0.0211996159560631	0.442160296434575	5.40884e-20	1.19534e-17	Hypemethylated	0.463359912390638	0.0288911315632244	0.434468780827414	9.51896e-14	7.83465e-12	Hypemethylated	0.463359912390638	0.0259930022048318	0.437366910185806	8.91108e-15	4.68774e-13	Hypemethylated	0.463359912390638	0.0311187150234173	0.432241197367221	3.40562e-11	6.68343e-10	Hypemethylated
BRCA MC1	cg18801599	0.352485581361839	0.0266601387332741	0.325825442628565	0.00020626702401434	0.00100151743900782	Hypemethylated	0.352485581361839	0.0292019440265455	0.323283637335294	0.00455515496067549	0.0184980900080656	Hypemethylated	0.352485581361839	0.0286349024904138	0.323850678871425	0.000882400260120066	0.00628582362503816	Hypemethylated	0.352485581361839	0.0247799468027712	0.327705634559068	0.000448441675226818	0.00414350766480435	Hypemethylated	0.352485581361839	0.0266445220286193	0.32584105933322	0.002897	0.0295808	Hypemethylated	0.352485581361839	0.0264576883239617	0.326027893037877	0.772361	5.74192	Hypemethylated	0.352485581361839	0.0258518099174073	0.326633771444432	0.00521218	0.278298	Hypemethylated	0.352485581361839	0.0250246235068299	0.327460957855009	0.319118	1.21532	Hypemethylated
BRCA MC1	cg23411725	0.293217179690983	0.0463593974058635	0.246857782285119	0.000337161877809029	0.00147449534003235	Hypemethylated	0.293217179690983	0.0402352749090646	0.252981904781918	0.000574568984314645	0.00434209016224112	Hypemethylated	0.293217179690983	0.0477868179848791	0.245430361706104	0.000882400260120066	0.00628582362503816	Hypemethylated	0.293217179690983	0.0391334827693785	0.254083696921604	0.000421225174353544	0.00396023191259807	Hypemethylated	0.293217179690983	0.0370847172320293	0.256132462458954	1.36282e-07	2.35313e-06	Hypemethylated	0.293217179690983	0.0373211304776911	0.255896049213292	0.000122533	0.00152236	Hypemethylated	0.293217179690983	0.0362979184043074	0.256919261286675	1.93543e-05	0.000149261	Hypemethylated	0.293217179690983	0.0402234566860332	0.25299372300495	0.0937082	3.43706	Hypemethylated
BRCA MC1	cg24712484	0.440142917991499	0.0379911745304896	0.402151743461009	9.73905e+06	0.0000247916689388298	Hypemethylated	0.440142917991499	0.0361712545524266	0.403971663439072	0.0000206770704671833	0.000625778972731768	Hypemethylated	0.440142917991499	0.0348821208481911	0.405260797143308	4.59652e+08	0.000196973699076708	Hypemethylated	0.440142917991499	0.026518313085266	0.413624604906233	8.64651e+08	0.000374016747428268	Hypemethylated	0.440142917991499	0.0157995844659371	0.424343333525562	1.71675e-20	5.01015e-18	Hypemethylated	0.440142917991499	0.0213733551412671	0.418769562850232	4.80768e-15	6.87087e-13	Hypemethylated	0.440142917991499	0.015031133153864	0.425111784837635	9.07967e-16	8.03426e-15	Hypemethylated	0.440142917991499	0.0161977521823335	0.423945165809166	4.52952e-12	1.39793e-11	Hypemethylated
BRCA MC1	cg24797187	0.433885525317348	0.0208433305909182	0.41304219472643	8.7484e+07	0.0000234493077252524	Hypemethylated	0.433885525317348	0.0215572161166556	0.412328309200692	0.00002987999003216	0.000744301589610923	Hypemethylated	0.433885525317348	0.0203066521546407	0.413578873162707	4.77128e+08	0.000201122716313699	Hypemethylated	0.433885525317348	0.0181975368191034	0.415687988498244	6.33242e+08	0.000335609598367947	Hypemethylated	0.433885525317348	0.0670687195734611	0.366816805743887	4.78146e-08	8.75921e-07	Hypemethylated	0.433885525317348	0.025138475747734	0.408747049569614	5.38028e-08	1.15661e-06	Hypemethylated	0.433885525317348	0.0289824308509711	0.404903094466377	2.32584e-07	2.28801e-08	Hypemethylated	0.433885525317348	0.0377332393286306	0.396152285988717	0.00017985	0.000932725	Hypemethylated
BRCA MC1	cg27116819	0.359733205136406	0.0324516521235984	0.327281553012807	0.0037625359929134	0.0103683403292953	Hypemethylated	0.359733205136406	0.0278107417724333	0.331922463363972	0.00369165379316311	0.0158956640286183	Hypemethylated	0.359733205136406	0.0273270670112178	0.332406138125188	0.00245432175316964	0.0133795283896997	Hypemethylated	0.359733205136406	0.0271349949956303	0.332598210140775	0.00443802660894712	0.0216580248346987	Hypemethylated	0.359733205136406	0.0243489014581605	0.335384303678245	0.000399124	0.00449324	Hypemethylated	0.359733205136406	0.0245289412795002	0.335204263856905	0.0639996	0.545816	Hypemethylated	0.359733205136406	0.0240272994018374	0.335705905734568	0.014096	0.0796576	Hypemethylated	0.359733205136406	0.0241625088932071	0.335570696243199	5.57515	19.2172	Hypemethylated
		mean.BRCA.MC2	mean.CHOL.MC1	mean.BRCA.MC2.minus.mean.CHOL.MC1	p.value.BRCA.MC2.CHOL.MC1	p.value.adj.BRCA.MC2.CHOL.MC1	status	mean.BRCA.MC2	mean.CHOL.MC2	mean.BRCA.MC2.minus.mean.CHOL.MC2	p.value.BRCA.MC2.CHOL.MC2	p.value.adj.BRCA.MC2.CHOL.MC2	status	mean.BRCA.MC2	mean.CHOL.MC3	mean.BRCA.MC2.minus.mean.CHOL.MC3	p.value.BRCA.MC2.CHOL.MC3	p.value.adj.BRCA.MC2.CHOL.MC3	status	mean.BRCA.MC2	mean.CHOL.MC4	mean.BRCA.MC2.minus.mean.CHOL.MC4	p.value.BRCA.MC2.CHOL.MC4	p.value.adj.BRCA.MC2.CHOL.MC4	status	mean.BRCA.MC2	mean.LIHC.MC1	mean.BRCA.MC2.minus.mean.LIHC.MC1	p.value.BRCA.MC2.LIHC.MC1	p.value.adj.BRCA.MC2.LIHC.MC1	status	mean.BRCA.MC2	mean.LIHC.MC2	mean.BRCA.MC2.minus.mean.LIHC.MC2	p.value.BRCA.MC2.LIHC.MC2	p.value.adj.BRCA.MC2.LIHC.MC2	status	mean.BRCA.MC2	mean.LIHC.MC3	mean.BRCA.MC2.minus.mean.LIHC.MC3	p.value.BRCA.MC2.LIHC.MC3	p.value.adj.BRCA.MC2.LIHC.MC3	status	mean.BRCA.MC2	mean.LIHC.MC4	mean.BRCA.MC2.minus.mean.LIHC.MC4	p.value.BRCA.MC2.LIHC.MC4	p.value.adj.BRCA.MC2.LIHC.MC4	status
BRCA MC2	cg02435495	0.540502155810384	0.046811317307667	0.493690838502717	5.67181e+06	0.0000227620452782789	Hypemethylated	0.540502155810384	0.0477865554110048	0.49271560039938	2.66307e+08	0.000341717041038315	Hypemethylated	0.540502155810384	0.0499342339009757	0.490567921909409	7.76917e+07	0.000100334509839821	Hypemethylated	0.540502155810384	0.0351322421140706	0.505369913696314	2.22376e+08	0.000192536150689495	Hypemethylated	0.540502155810384	0.0350079744758402	0.505494181334544	6.43519e-22	2.82415e-17	Hypemethylated	0.540502155810384	0.048134794606564	0.49236736120382	7.37816e-15	2.56281e-12	Hypemethylated	0.540502155810384	0.0379782639600508	0.502523891850334	6.98147e-16	1.33095e-13	Hypemethylated	0.540502155810384	0.041737957977216	0.498764197833168	3.36049e-12	1.7601e-10	Hypemethylated
BRCA MC2	cg17652435	0.491249444898677	0.0344978073297528	0.456751637568924	4.00104e+06	0.0000227620452782789	Hypemethylated	0.491249444898677	0.0294490100616865	0.461800434836991	2.22376e+08	0.000341717041038315	Hypemethylated	0.491249444898677	0.0367008778553591	0.454548567043318	5.69035e+06	0.000100334509839821	Hypemethylated	0.491249444898677	0.0219011079098437	0.469348336988833	2.22376e+08	0.000192536150689495	Hypemethylated	0.491249444898677	0.0285372516006816	0.462712193297996	3.88483e-22	2.82415e-17	Hypemethylated	0.491249444898677	0.0406210233970784	0.450628421501599	1.64606e-15	1.12722e-12	Hypemethylated	0.491249444898677	0.0272268987168155	0.464022546181862	3.54843e-16	1.33095e-13	Hypemethylated	0.491249444898677	0.0332862629680606	0.457963181930617	7.7844e-13	1.42984e-10	Hypemethylated
BRCA MC2	cg23884187	0.429660273731641	0.0297941546614897	0.399866119070151	0.000378415297306396	0.00204338632968361	Hypemethylated	0.429660273731641	0.0313398527946246	0.398320420937016	0.00272603353914582	0.0113206069712346	Hypemethylated	0.429660273731641	0.0326319629271436	0.397028310804497	0.000448728070647096	0.00280954840527785	Hypemethylated	0.429660273731641	0.0233786819332984	0.406281591798343	0.00166699684004369	0.00710114957024438	Hypemethylated	0.429660273731641	0.0165380023999855	0.413122271331656	4.0386e-06	7.54127e-05	Hypemethylated	0.429660273731641	0.0168856486390121	0.412774625092629	0.00193074	0.0246185	Hypemethylated	0.429660273731641	0.0165316460986883	0.413128627632953	0.00169821	0.00992879	Hypemethylated	0.429660273731641	0.0231187390237807	0.40654153470786	1.44725	5.70732	Hypemethylated
		mean.BRCA.MC2	mean.CHOL.MC1	mean.BRCA.MC2.minus.mean.CHOL.MC1	p.value.BRCA.MC2.CHOL.MC1	p.value.adj.BRCA.MC2.CHOL.MC1	status	mean.BRCA.MC2	mean.CHOL.MC2	mean.BRCA.MC2.minus.mean.CHOL.MC2	p.value.BRCA.MC2.CHOL.MC2	p.value.adj.BRCA.MC2.CHOL.MC2	status	mean.BRCA.MC2	mean.CHOL.MC3	mean.BRCA.MC2.minus.mean.CHOL.MC3	p.value.BRCA.MC2.CHOL.MC3	p.value.adj.BRCA.MC2.CHOL.MC3	status	mean.BRCA.MC2	mean.CHOL.MC4	mean.BRCA.MC2.minus.mean.CHOL.MC4	p.value.BRCA.MC2.CHOL.MC4	p.value.adj.BRCA.MC2.CHOL.MC4	status	mean.BRCA.MC2	mean.LIHC.MC1	mean.BRCA.MC2.minus.mean.LIHC.MC1	p.value.BRCA.MC2.LIHC.MC1	p.value.adj.BRCA.MC2.LIHC.MC1	status	mean.BRCA.MC2	mean.LIHC.MC2	mean.BRCA.MC2.minus.mean.LIHC.MC2	p.value.BRCA.MC2.LIHC.MC2	p.value.adj.BRCA.MC2.LIHC.MC2	status	mean.BRCA.MC2	mean.LIHC.MC3	mean.BRCA.MC2.minus.mean.LIHC.MC3	p.value.BRCA.MC2.LIHC.MC3	p.value.adj.BRCA.MC2.LIHC.MC3	status	mean.BRCA.MC2	mean.LIHC.MC4	mean.BRCA.MC2.minus.mean.LIHC.MC4	p.value.BRCA.MC2.LIHC.MC4	p.value.adj.BRCA.MC2.LIHC.MC4	status
BRCA MC2	cg02085210	0.341903922016851	0.0130561823006972	0.328847739716153	4.00104e+06	0.0000227620452782789	Hypemethylated	0.341903922016851	0.0142702414545752	0.327633680562275	2.22376e+08	0.000341717041038315	Hypemethylated	0.341903922016851	0.0139862900239607	0.32791763199289	5.69035e+06	0.000100334509839821	Hypemethylated	0.341903922016851	0.015446535882123	0.326457386134728	2.66307e+08	0.000192536150689495	Hypemethylated	0.341903922016851	0.0169719209362793	0.324932001080571	1.18985e-20	2.88865e-18	Hypemethylated	0.341903922016851	0.021084999079276	0.320818922937575	2.74668e-15	1.41769e-12	Hypemethylated	0.341903922016851	0.0148157571899101	0.327088164826941	5.63109e-16	1.33095e-13	Hypemethylated	0.341903922016851	0.0158083348952417	0.326095587121609	1.70207e-12	1.43883e-10	Hypemethylated
BRCA MC2	cg02435495	0.540502155810384	0.046811317307667	0.493690838502717	5.67181e+06	0.0000227620452782789	Hypemethylated	0.540502155810384	0.0477865554110048	0.49271560039938	2.66307e+08	0.000341717041038315	Hypemethylated	0.540502155810384	0.0499342339009757	0.490567921909409	7.76917e+07	0.000100334509839821	Hypemethylated	0.540502155810384	0.0351322421140706	0.505369913696314	2.22376e+08	0.000192536150689495	Hypemethylated	0.540502155810384	0.0350079744758402	0.505494181334544	6.43519e-22	2.82415e-17	Hypemethylated	0.540502155810384	0.048134794606564	0.49236736120382	7.37816e-15	2.56281e-12	Hypemethylated	0.540502155810384	0.0379782639600508	0.502523891850334	6.98147e-16	1.33095e-13	Hypemethylated	0.540502155810384	0.041737957977216	0.498764197833168	3.36049e-12	1.7601e-10	Hypemethylated
BRCA MC2	cg09463047	0.295737269689905	0.0324349491721315	0.263302320517774	8.41612e+06	0.0000347584343253262	Hypemethylated	0.295737269689905	0.0176573273071068	0.278079942382798	5.40654e+08	0.000341717041038315	Hypemethylated	0.295737269689905	0.0185949787148762	0.277142290975029	1.85497e+08	0.000103124011964571	Hypemethylated	0.295737269689905	0.013562776917677	0.282174492772228	3.3301e+08	0.000192536150689495	Hypemethylated	0.295737269689905	0.0166894577460308	0.279047811943874	2.69028e-19	1.28258e-16	Hypemethylated	0.295737269689905	0.0467753424888871	0.248961927201018	1.51659e-09	5.44912e-08	Hypemethylated	0.295737269689905	0.0339163458213843	0.261820923868521	2.13954e-11	3.46818e-10	Hypemethylated	0.295737269689905	0.0278883250190434	0.267848944670862	6.12623e-10	8.43671e-09	Hypemethylated
BRCA MC2	cg09679923	0.361663482581081	0.0529116109961192	0.308751871584962	4.18027e+06	0.0000227620452782789	Hypemethylated	0.361663482581081	0.0401250265821915	0.321538455998889	2.22376e+08	0.000341717041038315	Hypemethylated	0.361663482581081	0.0439405275763093	0.317722955004771	5.69035e+06	0.000100334509839821	Hypemethylated	0.361663482581081	0.0340750944170959	0.327588388163985	2.22376e+08	0.000192536150689495	Hypemethylated	0.361663482581081	0.042582693023021	0.31908078955806	3.88483e-22	2.82415e-17	Hypemethylated	0.361663482581081	0.0505381572186345	0.311125325362446	5.20264e-16	7.88649e-13	Hypemethylated	0.361663482581081	0.0386290749625762	0.323034407618505	4.13967e-16	1.33095e-13	Hypemethylated	0.361663482581081	0.0483734567556103	0.31329002582547	7.7844e-13	1.42984e-10	Hypemethylated
BRCA MC2	cg13451222	0.322153177144424	0.0291179240968925	0.293035253047531	0.000272759260792986	0.0015921264528722	Hypemethylated	0.322153177144424	0.0265492348222206	0.295603942322203	0.00142361927076019	0.00702702594631527	Hypemethylated	0.322153177144424	0.0281921309505885	0.293961046193836	0.000334196590305273	0.0022612489623507	Hypemethylated	0.322153177144424	0.0206893802818763	0.301463796862548	0.0004022034889789	0.00241469015623908	Hypemethylated	0.322153177144424	0.0526662833027878	0.269486893841636	0.149049	1.66303	Hypemethylated	0.322153177144424	0.0282348108266939	0.29391836631773	0.197283	1.9341	Hypemethylated	0.322153177144424	0.0749065001625364	0.247246676981888	535.767	2025.43	Hypemethylated	0.322153177144424	0.0659074507179303	0.256245726426494	26260.6	76824.6	Hypemethylated
BRCA MC2	cg13487102	0.307078764381559	0.0341166345317099	0.272962129849849	6.33147e+08	0.000109028073638374	Hypemethylated	0.307078764381559	0.0349054480402464	0.272173316341313	0.000101303482358407	0.00115823944892703	Hypemethylated	0.307078764381559	0.0825377038697412	0.224541060511818	0.00129790027334885	0.00626282910279226	Hypemethylated	0.307078764381559	0.0313639717478965	0.275714792633662	0.0000506349947376178	0.000556357795099452	Hypemethylated	0.307078764381559	0.0606914981791434	0.246387266202416	1.11062e-07	2.5044e-06	Hypemethylated	0.307078764381559	0.0477591914845026	0.259319572897056	1.76405e-06	3.52751e-05	Hypemethylated	0.307078764381559	0.0285834696294422	0.278495294752117	5.71162e-11	8.48747e-10	Hypemethylated	0.307078764381559	0.0376650428438013	0.269413721537758	8.35133e-07	6.08615e-06	Hypemethylated
BRCA MC2	cg17652435	0.491249444898677	0.0344978073297528	0.456751637568924	4.00104e+06	0.0000227620452782789	Hypemethylated	0.491249444898677	0.0294490100616865	0.461800434836991	2.22376e+08	0.000341717041038315	Hypemethylated	0.491249444898677	0.0367008778553591	0.454548567043318	5.69035e+06	0.000100334509839821	Hypemethylated	0.491249444898677	0.0219011079098437	0.469348336988833	2.22376e+08	0.000192536150689495	Hypemethylated	0.491249444898677	0.0285372516006816	0.462712193297996	3.88483e-22	2.82415e-17	Hypemethylated	0.491249444898677	0.0406210233970784	0.450628421501599	1.64606e-15	1.12722e-12	Hypemethylated	0.491249444898677	0.0272268987168155	0.464022546181862	3.54843e-16	1.33095e-13	Hypemethylated	0.491249444898677	0.0332862629680606	0.457963181930617	7.7844e-13	1.42984e-10	Hypemethylated
BRCA MC2	cg18565473	0.339104704326706	0.0167987486928459	0.32230595563386	3.47199e+07	0.0000248724598150698	Hypemethylated	0.339104704326706	0.0166012733363058	0.3225034309904	0.0000107509405214917	0.00037501951460737	Hypemethylated	0.339104704326706	0.0165131237504813	0.322591580576225	3.08412e+08	0.000119177279718825	Hypemethylated	0.339104704326706	0.0149926047000922	0.324112099626614	4.15576e+08	0.000192536150689495	Hypemethylated	0.339104704326706	0.0211996159560631	0.317905088370643	1.28555e-12	6.06401e-11	Hypemethylated	0.339104704326706	0.0288911315632244	0.310213572763482	1.82309e-07	4.30564e-06	Hypemethylated	0.339104704326706	0.0259930022048318	0.313111702121874	7.76235e-09	8.06151e-08	Hypemethylated	0.339104704326706	0.0311187150234173	0.307985989303289	4.54931e-06	0.000268008	Hypemethylated
BRCA MC2	cg23884187	0.429660273731641	0.0297941546614897	0.399866119070151	0.000378415297306396	0.00204338632968361	Hypemethylated	0.429660273731641	0.0313398527946246	0.398320420937016	0.00272603353914582	0.0113206069712346	Hypemethylated	0.429660273731641	0.0326319629271436	0.397028310804497	0.000448728070647096	0.00280954840527785	Hypemethylated	0.429660273731641	0.0233786819332984	0.406281591798343	0.00166699684004369	0.00710114957024438	Hypemethylated	0.429660273731641	0.0165380023999855	0.413122271331656	4.0386e-06	7.54127e-05	Hypemethylated	0.429660273731641	0.0168856486390121	0.412774625092629	0.00193074	0.0246185	Hypemethylated	0.429660273731641	0.0165316460986883	0.413128627632953	0.00169821	0.00992879	Hypemethylated	0.429660273731641	0.0231187390237807	0.40654153470786	1.44725	5.70732	Hypemethylated
BRCA MC2	cg24797187	0.36451258211692	0.0208433305909182	0.343669251526002	7.17966e+07	0.0000321707142730921	Hypemethylated	0.36451258211692	0.0215572161166556	0.342955366000265	0.0000301927209262809	0.000576720123452893	Hypemethylated	0.36451258211692	0.0203066521546407	0.344205929962279	5.28773e+08	0.000152309785686684	Hypemethylated	0.36451258211692	0.0181975368191034	0.346315045297817	0.0000061599792219742	0.000195982108169887	Hypemethylated	0.36451258211692	0.0670687195734611	0.297443862543459	3.87271e-06	7.2497e-05	Hypemethylated	0.36451258211692	0.025138475747734	0.339374106369186	1.73231e-07	4.10864e-06	Hypemethylated	0.36451258211692	0.0289824308509711	0.335530151265949	5.86806e-07	4.81161e-06	Hypemethylated	0.36451258211692	0.0377332393286306	0.326779342788289	0.000285359	0.00154485	Hypemethylated
		mean.BRCA.MC3	mean.CHOL.MC1	mean.BRCA.MC3.minus.mean.CHOL.MC1	p.value.BRCA.MC3.CHOL.MC1	p.value.adj.BRCA.MC3.CHOL.MC1	status	mean.BRCA.MC3	mean.CHOL.MC2	mean.BRCA.MC3.minus.mean.CHOL.MC2	p.value.BRCA.MC3.CHOL.MC2	p.value.adj.BRCA.MC3.CHOL.MC2	status	mean.BRCA.MC3	mean.CHOL.MC3	mean.BRCA.MC3.minus.mean.CHOL.MC3	p.value.BRCA.MC3.CHOL.MC3	p.value.adj.BRCA.MC3.CHOL.MC3	status	mean.BRCA.MC3	mean.CHOL.MC4	mean.BRCA.MC3.minus.mean.CHOL.MC4	p.value.BRCA.MC3.CHOL.MC4	p.value.adj.BRCA.MC3.CHOL.MC4	status	mean.BRCA.MC3	mean.LIHC.MC1	mean.BRCA.MC3.minus.mean.LIHC.MC1	p.value.BRCA.MC3.LIHC.MC1	p.value.adj.BRCA.MC3.LIHC.MC1	status	mean.BRCA.MC3	mean.LIHC.MC2	mean.BRCA.MC3.minus.mean.LIHC.MC2	p.value.BRCA.MC3.LIHC.MC2	p.value.adj.BRCA.MC3.LIHC.MC2	status	mean.BRCA.MC3	mean.LIHC.MC3	mean.BRCA.MC3.minus.mean.LIHC.MC3	p.value.BRCA.MC3.LIHC.MC3	p.value.adj.BRCA.MC3.LIHC.MC3	status	mean.BRCA.MC3	mean.LIHC.MC4	mean.BRCA.MC3.minus.mean.LIHC.MC4	p.value.BRCA.MC3.LIHC.MC4	p.value.adj.BRCA.MC3.LIHC.MC4	status
BRCA MC3	cg02435495	0.589830028292012	0.046811317307667	0.543018710984345	0.0000003498028741145	0.00002808026835321	Hypemethylated	0.589830028292012	0.0477865554110048	0.542043472881008	0.0000103650548602061	0.00027555550409389	Hypemethylated	0.589830028292012	0.0499342339009757	0.539895794391037	0.0000027163186247335	0.0000749310410166326	Hypemethylated	0.589830028292012	0.0351322421140706	0.554697786177942	6.17395e+08	0.000178000885872757	Hypemethylated	0.589830028292012	0.0350079744758402	0.554822053816172	3.80659e-16	4.60549e-14	Hypemethylated	0.589830028292012	0.048134794606564	0.541695233685448	2.23987e-11	2.20435e-09	Hypemethylated	0.589830028292012	0.0379782639600508	0.551851764331962	5.43198e-12	4.56345e-12	Hypemethylated	0.589830028292012	0.041737957977216	0.548092070314796	7.06653e-09	2.85613e-07	Hypemethylated
BRCA MC3	cg17652435	0.4950076482488	0.0344978073297528	0.460509840919047	1.42089e+07	0.000026959888471007	Hypemethylated	0.4950076482488	0.0294490100616865	0.465558638187114	4.49876e+08	0.00025429054679471	Hypemethylated	0.4950076482488	0.0367008778553591	0.458306770393441	1.31835e+08	0.0000669473370845639	Hypemethylated	0.4950076482488	0.0219011079098437	0.473106540338956	3.26415e+08	0.000175873166926771	Hypemethylated	0.4950076482488	0.0285372516006816	0.466470396648119	2.0797e-17	5.97445e-15	Hypemethylated	0.4950076482488	0.0406210233970784	0.454386624851722	1.21076e-12	2.23452e-10	Hypemethylated	0.4950076482488	0.0272268987168155	0.467780749531985	1.81557e-14	4.26274e-11	Hypemethylated	0.4950076482488	0.0332862629680606	0.461721385280739	5.72774e-10	4.51436e-08	Hypemethylated
BRCA MC3	cg18565473	0.439086776878587	0.0167987486928459	0.422288028185741	1.10095e+06	0.000026959888471007	Hypemethylated	0.439086776878587	0.0166012733363058	0.422485503542281	4.49876e+08	0.00025429054679471	Hypemethylated	0.439086776878587	0.0165131237504813	0.422573653128106	1.25102e+08	0.0000669473370845639	Hypemethylated	0.439086776878587	0.0149926047000922	0.424094172178495	3.26415e+08	0.000175873166926771	Hypemethylated	0.439086776878587	0.0211996159560631	0.417887160922524	3.83754e-15	3.0109e-13	Hypemethylated	0.439086776878587	0.0288911315632244	0.410195645315363	4.51026e-10	2.83896e-08	Hypemethylated	0.439086776878587	0.0259930022048318	0.413093774673755	2.95972e-11	1.85178e-09	Hypemethylated	0.439086776878587	0.0311187150234173	0.40796806185517	5.22389e-08	1.48377e-06	Hypemethylated
BRCA MC3	cg24797187	0.428233986018118	0.0208433305909182	0.407390655427199	3.87204e+08	0.0000822414795268974	Hypemethylated	0.428233986018118	0.0215572161166556	0.406676769901462	0.0000666648458438116	0.000720197131359812	Hypemethylated	0.428233986018118	0.0203066521546407	0.407927333863477	9.38626e+08	0.000143410666894147	Hypemethylated	0.428233986018118	0.0181975368191034	0.410036449199014	0.0000109091311539346	0.000210360168406622	Hypemethylated	0.428233986018118	0.0670687195734611	0.361165266444656	0.000740404	0.00777681	Hypemethylated	0.428233986018118	0.025138475747734	0.403095510270383	0.000354092	0.0067127	Hypemethylated	0.428233986018118	0.0289824308509711	0.399251555167146	0.000812936	0.0104389	Hypemethylated	0.428233986018118	0.0377332393286306	0.390500746689487	0.0778347	0.58574	Hypemethylated
		mean.BRCA.MC3	mean.CHOL.MC1	mean.BRCA.MC3.minus.mean.CHOL.MC1	p.value.BRCA.MC3.CHOL.MC1	p.value.adj.BRCA.MC3.CHOL.MC1	status	mean.BRCA.MC3	mean.CHOL.MC2	mean.BRCA.MC3.minus.mean.CHOL.MC2	p.value.BRCA.MC3.CHOL.MC2	p.value.adj.BRCA.MC3.CHOL.MC2	status	mean.BRCA.MC3	mean.CHOL.MC3	mean.BRCA.MC3.minus.mean.CHOL.MC3	p.value.BRCA.MC3.CHOL.MC3	p.value.adj.BRCA.MC3.CHOL.MC3	status	mean.BRCA.MC3	mean.CHOL.MC4	mean.BRCA.MC3.minus.mean.CHOL.MC4	p.value.BRCA.MC3.CHOL.MC4	p.value.adj.BRCA.MC3.CHOL.MC4	status	mean.BRCA.MC3	mean.LIHC.MC1	mean.BRCA.MC3.minus.mean.LIHC.MC1	p.value.BRCA.MC3.LIHC.MC1	p.value.adj.BRCA.MC3.LIHC.MC1	status	mean.BRCA.MC3	mean.LIHC.MC2	mean.BRCA.MC3.minus.mean.LIHC.MC2	p.value.BRCA.MC3.LIHC.MC2	p.value.adj.BRCA.MC3.LIHC.MC2	status	mean.BRCA.MC3	mean.LIHC.MC3	mean.BRCA.MC3.minus.mean.LIHC.MC3	p.value.BRCA.MC3.LIHC.MC3	p.value.adj.BRCA.MC3.LIHC.MC3	status	mean.BRCA.MC3	mean.LIHC.MC4	mean.BRCA.MC3.minus.mean.LIHC.MC4	p.value.BRCA.MC3.LIHC.MC4	p.value.adj.BRCA.MC3.LIHC.MC4	status
BRCA MC3	cg00091827	0.303017356467653	0.0608057045008314	0.242211651966822	0.000521547941878508	0.00240129060517108	Hypemethylated	0.303017356467653	0.0334606474750037	0.269556708992649	0.00117589539764922	0.00532984736019285	Hypemethylated	0.303017356467653	0.0691048633273572	0.233912493140296	0.00315555116383243	0.0112438542034486	Hypemethylated	0.303017356467653	0.0263284502110633	0.27668890625659	0.000145101440035067	0.00103999578766228	Hypemethylated	0.303017356467653	0.0722597352190913	0.230757621248562	7.07414	47.7814	Hypemethylated	0.303017356467653	0.0496817514655831	0.25333560500207	1.63157	17.9681	Hypemethylated	0.303017356467653	0.0379409542571907	0.265076402210462	8.82622e-05	0.0112809	Hypemethylated	0.303017356467653	0.0441963476942836	0.25882100877337	239.013	1146.69	Hypemethylated
BRCA MC3	cg02085210	0.31682402283273	0.0130561823006972	0.303767840532033	1.82995e+07	0.000026959888471007	Hypemethylated	0.31682402283273	0.0142702414545752	0.302553781378155	0.0000114804108780732	0.000284769635719608	Hypemethylated	0.31682402283273	0.0139862900239607	0.30283773280877	3.49904e+08	0.0000832486551499666	Hypemethylated	0.31682402283273	0.015446535882123	0.301377486950607	0.0000103650548602061	0.000205842975775046	Hypemethylated	0.31682402283273	0.0169719209362793	0.299852101896451	2.51595e-13	1.14827e-11	Hypemethylated	0.31682402283273	0.021084999079276	0.295739023753454	1.5498e-09	8.37723e-08	Hypemethylated	0.31682402283273	0.0148157571899101	0.30200826564282	7.18717e-11	3.94225e-09	Hypemethylated	0.31682402283273	0.0158083348952417	0.301015687937489	1.63254e-07	3.94209e-06	Hypemethylated
BRCA MC3	cg02435495	0.589830028292012	0.046811317307667	0.543018710984345	0.0000003498028741145	0.00002808026835321	Hypemethylated	0.589830028292012	0.0477865554110048	0.542043472881008	0.0000103650548602061	0.00027555550409389	Hypemethylated	0.589830028292012	0.0499342339009757	0.539895794391037	0.0000027163186247335	0.0000749310410166326	Hypemethylated	0.589830028292012	0.0351322421140706	0.554697786177942	6.17395e+08	0.000178000885872757	Hypemethylated	0.589830028292012	0.0350079744758402	0.554822053816172	3.80659e-16	4.60549e-14	Hypemethylated	0.589830028292012	0.048134794606564	0.541695233685448	2.23987e-11	2.20435e-09	Hypemethylated	0.589830028292012	0.0379782639600508	0.551851764331962	5.43198e-12	4.56345e-12	Hypemethylated	0.589830028292012	0.041737957977216	0.548092070314796	7.06653e-09	2.85613e-07	Hypemethylated
BRCA MC3	cg09679923	0.368440314952587	0.0529116109961192	0.315528703956468	1.65424e+07	0.000026959888471007	Hypemethylated	0.368440314952587	0.0401250265821915	0.328315288370396	3.44444e+08	0.00025429054679471	Hypemethylated	0.368440314952587	0.0439405275763093	0.324499787376278	1.31835e+08	0.0000669473370845639	Hypemethylated	0.368440314952587	0.0340750944170959	0.334365220535491	0.0000027759668621678	0.000175873166926771	Hypemethylated	0.368440314952587	0.042582693023021	0.325857621929566	2.0797e-17	5.97445e-15	Hypemethylated	0.368440314952587	0.0505381572186345	0.317902157733952	8.94613e-13	1.82707e-10	Hypemethylated	0.368440314952587	0.0386290749625762	0.329811239990011	1.69457e-13	4.12117e-11	Hypemethylated	0.368440314952587	0.0483734567556103	0.320066858196977	3.70022e-10	3.41549e-08	Hypemethylated
BRCA MC3	cg17652435	0.4950076482488	0.0344978073297528	0.460509840919047	1.42089e+07	0.000026959888471007	Hypemethylated	0.4950076482488	0.0294490100616865	0.465558638187114	4.49876e+08	0.00025429054679471	Hypemethylated	0.4950076482488	0.0367008778553591	0.458306770393441	1.31835e+08	0.0000669473370845639	Hypemethylated	0.4950076482488	0.0219011079098437	0.473106540338956	3.26415e+08	0.000175873166926771	Hypemethylated	0.4950076482488	0.0285372516006816	0.466470396648119	2.0797e-17	5.97445e-15	Hypemethylated	0.4950076482488	0.0406210233970784	0.454386624851722	1.21076e-12	2.23452e-10	Hypemethylated	0.4950076482488	0.0272268987168155	0.467780749531985	1.81557e-14	4.26274e-11	Hypemethylated	0.4950076482488	0.0332862629680606	0.461721385280739	5.72774e-10	4.51436e-08	Hypemethylated
BRCA MC3	cg18565473	0.439086776878587	0.0167987486928459	0.422288028185741	1.10095e+06	0.000026959888471007	Hypemethylated	0.439086776878587	0.0166012733363058	0.422485503542281	4.49876e+08	0.00025429054679471	Hypemethylated	0.439086776878587	0.0165131237504813	0.422573653128106	1.25102e+08	0.0000669473370845639	Hypemethylated	0.439086776878587	0.0149926047000922	0.424094172178495	3.26415e+08	0.000175873166926771	Hypemethylated	0.439086776878587	0.0211996159560631	0.417887160922524	3.83754e-15	3.0109e-13	Hypemethylated	0.439086776878587	0.0288911315632244	0.410195645315363	4.51026e-10	2.83896e-08	Hypemethylated	0.439086776878587	0.0259930022048318	0.413093774673755	2.95972e-11	1.85178e-09	Hypemethylated	0.439086776878587	0.0311187150234173	0.40796806185517	5.22389e-08	1.48377e-06	Hypemethylated
BRCA MC3	cg24797187	0.428233986018118	0.0208433305909182	0.407390655427199	3.87204e+08	0.0000822414795268974	Hypemethylated	0.428233986018118	0.0215572161166556	0.406676769901462	0.0000666648458438116	0.000720197131359812	Hypemethylated	0.428233986018118	0.0203066521546407	0.407927333863477	9.38626e+08	0.000143410666894147	Hypemethylated	0.428233986018118	0.0181975368191034	0.410036449199014	0.0000109091311539346	0.000210360168406622	Hypemethylated	0.428233986018118	0.0670687195734611	0.361165266444656	0.000740404	0.00777681	Hypemethylated	0.428233986018118	0.025138475747734	0.403095510270383	0.000354092	0.0067127	Hypemethylated	0.428233986018118	0.0289824308509711	0.399251555167146	0.000812936	0.0104389	Hypemethylated	0.428233986018118	0.0377332393286306	0.390500746689487	0.0778347	0.58574	Hypemethylated
		mean.BRCA.MC4	mean.CHOL.MC1	mean.BRCA.MC4.minus.mean.CHOL.MC1	p.value.BRCA.MC4.CHOL.MC1	p.value.adj.BRCA.MC4.CHOL.MC1	status	mean.BRCA.MC4	mean.CHOL.MC2	mean.BRCA.MC4.minus.mean.CHOL.MC2	p.value.BRCA.MC4.CHOL.MC2	p.value.adj.BRCA.MC4.CHOL.MC2	status	mean.BRCA.MC4	mean.CHOL.MC3	mean.BRCA.MC4.minus.mean.CHOL.MC3	p.value.BRCA.MC4.CHOL.MC3	p.value.adj.BRCA.MC4.CHOL.MC3	status	mean.BRCA.MC4	mean.CHOL.MC4	mean.BRCA.MC4.minus.mean.CHOL.MC4	p.value.BRCA.MC4.CHOL.MC4	p.value.adj.BRCA.MC4.CHOL.MC4	status	mean.BRCA.MC4	mean.LIHC.MC1	mean.BRCA.MC4.minus.mean.LIHC.MC1	p.value.BRCA.MC4.LIHC.MC1	p.value.adj.BRCA.MC4.LIHC.MC1	status	mean.BRCA.MC4	mean.LIHC.MC2	mean.BRCA.MC4.minus.mean.LIHC.MC2	p.value.BRCA.MC4.LIHC.MC2	p.value.adj.BRCA.MC4.LIHC.MC2	status	mean.BRCA.MC4	mean.LIHC.MC3	mean.BRCA.MC4.minus.mean.LIHC.MC3	p.value.BRCA.MC4.LIHC.MC3	p.value.adj.BRCA.MC4.LIHC.MC3	status	mean.BRCA.MC4	mean.LIHC.MC4	mean.BRCA.MC4.minus.mean.LIHC.MC4	p.value.BRCA.MC4.LIHC.MC4	p.value.adj.BRCA.MC4.LIHC.MC4	status
BRCA MC4	cg17652435	0.305457087376876	0.0344978073297528	0.270959280047124	0.0000001342690337648	0.0000416534130890755	Hypemethylated	0.305457087376876	0.0294490100616865	0.27600807731519	3.72518e+08	0.000164956689177333	Hypemethylated	0.305457087376876	0.0367008778553591	0.268756209521517	2.03134e+08	0.0000425519591406281	Hypemethylated	0.305457087376876	0.0219011079098437	0.283555979467033	0.0000024820045318659	0.0000770223775010639	Hypemethylated	0.305457087376876	0.0285372516006816	0.276919835776195	1.66192e-18	2.13565e-15	Hypemethylated	0.305457087376876	0.0406210233970784	0.264836063979798	4.09306e-12	4.19197e-10	Hypemethylated	0.305457087376876	0.0272268987168155	0.278230188660061	2.53709e-14	1.67036e-12	Hypemethylated	0.305457087376876	0.0332862629680606	0.272170824408816	7.63015e-11	2.38289e-09	Hypemethylated
BRCA MC4	cg23884187	0.363576525003261	0.0297941546614897	0.333782370341772	0.000033534619546054	0.00040985473880263	Hypemethylated	0.363576525003261	0.0313398527946246	0.332236672208637	0.000367772673365777	0.00197122617862314	Hypemethylated	0.363576525003261	0.0326319629271436	0.330944562076118	0.0000759174625283972	0.00047360145015218	Hypemethylated	0.363576525003261	0.0233786819332984	0.340197843069963	0.000184373291833151	0.000845294872989009	Hypemethylated	0.363576525003261	0.0165380023999855	0.347038522603276	1.62765e-12	7.65112e-11	Hypemethylated	0.363576525003261	0.0168856486390121	0.346690876364249	4.1011e-10	1.42262e-08	Hypemethylated	0.363576525003261	0.0165316460986883	0.347044878904573	4.94282e-09	5.18993e-08	Hypemethylated	0.363576525003261	0.0231187390237807	0.340457785979481	1.20391e-05	8.18052e-05	Hypemethylated
BRCA MC4	cg24797187	0.274325555412787	0.0208433305909182	0.253482224821869	1.96503e+07	0.0000416534130890755	Hypemethylated	0.274325555412787	0.0215572161166556	0.252768339296131	0.0000120982358362167	0.000208804062792445	Hypemethylated	0.274325555412787	0.0203066521546407	0.254018903258146	2.13205e+08	0.0000432937748933502	Hypemethylated	0.274325555412787	0.0181975368191034	0.256128018593684	3.91729e+08	0.0000770223775010639	Hypemethylated	0.274325555412787	0.0670687195734611	0.207256835839326	3.55822e-06	5.75529e-05	Hypemethylated	0.274325555412787	0.025138475747734	0.249187079665053	2.23101e-10	1.11933e-08	Hypemethylated	0.274325555412787	0.0289824308509711	0.245343124561816	7.87385e-10	9.40824e-09	Hypemethylated	0.274325555412787	0.0377332393286306	0.236592316084156	4.03756e-06	2.91643e-05	Hypemethylated
		mean.BRCA.MC5	mean.CHOL.MC1	mean.BRCA.MC5.minus.mean.CHOL.MC1	p.value.BRCA.MC5.CHOL.MC1	p.value.adj.BRCA.MC5.CHOL.MC1	status	mean.BRCA.MC5	mean.CHOL.MC2	mean.BRCA.MC5.minus.mean.CHOL.MC2	p.value.BRCA.MC5.CHOL.MC2	p.value.adj.BRCA.MC5.CHOL.MC2	status	mean.BRCA.MC5	mean.CHOL.MC3	mean.BRCA.MC5.minus.mean.CHOL.MC3	p.value.BRCA.MC5.CHOL.MC3	p.value.adj.BRCA.MC5.CHOL.MC3	status	mean.BRCA.MC5	mean.CHOL.MC4	mean.BRCA.MC5.minus.mean.CHOL.MC4	p.value.BRCA.MC5.CHOL.MC4	p.value.adj.BRCA.MC5.CHOL.MC4	status	mean.BRCA.MC5	mean.LIHC.MC1	mean.BRCA.MC5.minus.mean.LIHC.MC1	p.value.BRCA.MC5.LIHC.MC1	p.value.adj.BRCA.MC5.LIHC.MC1	status	mean.BRCA.MC5	mean.LIHC.MC2	mean.BRCA.MC5.minus.mean.LIHC.MC2	p.value.BRCA.MC5.LIHC.MC2	p.value.adj.BRCA.MC5.LIHC.MC2	status	mean.BRCA.MC5	mean.LIHC.MC3	mean.BRCA.MC5.minus.mean.LIHC.MC3	p.value.BRCA.MC5.LIHC.MC3	p.value.adj.BRCA.MC5.LIHC.MC3	status	mean.BRCA.MC5	mean.LIHC.MC4	mean.BRCA.MC5.minus.mean.LIHC.MC4	p.value.BRCA.MC5.LIHC.MC4	p.value.adj.BRCA.MC5.LIHC.MC4	status
BRCA MC5	cg05709124	0.275483301706726	0.0140084125793414	0.261474889127384	0.0000800378618228904	0.000967718396860276	Hypemethylated	0.275483301706726	0.0144319285989957	0.26105137310773	0.000624971480840507	0.00445913710138243	Hypemethylated	0.275483301706726	0.0559378934328733	0.219545408273852	0.0022657803757069	0.0110142082001501	Hypemethylated	0.275483301706726	0.012826648179352	0.262656653527374	0.0000861581343929862	0.000865261089297903	Hypemethylated	0.275483301706726	0.0479693118700465	0.227513989836679	179562	1.26899e+06	Hypemethylated	0.275483301706726	0.021492715404456	0.25399058630227	61025.3	432821	Hypemethylated	0.275483301706726	0.02619313396974	0.249290167736986	583.268	3882.09	Hypemethylated	0.275483301706726	0.0210543599856336	0.254428941721092	562197	2.18623e+06	Hypemethylated
BRCA MC5	cg06456031	0.327127047637735	0.0306164990450822	0.296510548592653	0.0000359448534475113	0.000586898169743658	Hypemethylated	0.327127047637735	0.0313591930289612	0.295767854608774	0.000410879942128278	0.00338382935803236	Hypemethylated	0.327127047637735	0.0327733900393906	0.294353657598345	0.000173466530582044	0.00171727630763699	Hypemethylated	0.327127047637735	0.0257602236127899	0.301366824024945	0.000079688771254775	0.000823354836455219	Hypemethylated	0.327127047637735	0.0310632329417595	0.296063814695976	0.0201092	0.451987	Hypemethylated	0.327127047637735	0.0309107897552242	0.296216257882511	0.804287	14.3254	Hypemethylated	0.327127047637735	0.0301656352257373	0.296961412411998	0.593311	6.40016	Hypemethylated	0.327127047637735	0.026519993697199	0.300607053940536	0.0945558	1.07699	Hypemethylated
BRCA MC5	cg09404643	0.356238451755475	0.0336012072655881	0.322637244489887	0.000265423168105739	0.0021707391403814	Hypemethylated	0.356238451755475	0.0327131300303905	0.323525321725085	0.00148866426934613	0.00804301631676689	Hypemethylated	0.356238451755475	0.0334385929902044	0.322799858765271	0.000708274915512585	0.00464861051993114	Hypemethylated	0.356238451755475	0.0785932581243099	0.277645193631165	0.00893309938523205	0.0272424809448381	Hypemethylated	0.356238451755475	0.0465075289123221	0.309730922843153	58713.2	448852	Hypemethylated	0.356238451755475	0.0356413743306857	0.32059707742479	4737.28	40529.9	Hypemethylated	0.356238451755475	0.0330688588503682	0.323169592905107	144.433	9086.49	Hypemethylated	0.356238451755475	0.0325212093747321	0.323717242380743	7354.95	36318	Hypemethylated
BRCA MC5	cg09463047	0.356559218538323	0.0324349491721315	0.324124269366191	0.000220879101125322	0.00191109903162013	Hypemethylated	0.356559218538323	0.0176573273071068	0.338901891231216	0.000669444828991061	0.00467204983594182	Hypemethylated	0.356559218538323	0.0185949787148762	0.337964239823447	0.000245326516959021	0.00218404666432203	Hypemethylated	0.356559218538323	0.013562776917677	0.342996441620646	0.0000861581343929862	0.000865261089297903	Hypemethylated	0.356559218538323	0.0166894577460308	0.339869760792292	0.0159453	0.36609	Hypemethylated	0.356559218538323	0.0467753424888871	0.309783876049436	5.84949	70.8153	Hypemethylated	0.356559218538323	0.0339163458213843	0.322642872716938	8.47374	74.6868	Hypemethylated	0.356559218538323	0.0278883250190434	0.328670893519279	71.4027	470.992	Hypemethylated
BRCA MC5	cg13132965	0.349370469140377	0.0214532606206508	0.327917208519726	1.95339e+08	0.00013570242314326	Hypemethylated	0.349370469140377	0.0172508228391202	0.332119646301257	0.0000421666485388748	0.000957482184841285	Hypemethylated	0.349370469140377	0.0557282692896824	0.293642199850694	0.000130770541132196	0.0014184395198954	Hypemethylated	0.349370469140377	0.0534958528957599	0.295874616244617	0.0000495392325644967	0.000617594900768535	Hypemethylated	0.349370469140377	0.0600626107645747	0.289307858375802	0.000265361	0.00887858	Hypemethylated	0.349370469140377	0.0788237814762503	0.270546687664126	3.97661	60.9846	Hypemethylated	0.349370469140377	0.0675658397363117	0.281804629404065	0.103604	1.29362	Hypemethylated	0.349370469140377	0.0699052710023827	0.279465198137994	1.17642	10.5487	Hypemethylated
		mean.BRCA.MC6	mean.CHOL.MC1	mean.BRCA.MC6.minus.mean.CHOL.MC1	p.value.BRCA.MC6.CHOL.MC1	p.value.adj.BRCA.MC6.CHOL.MC1	status	mean.BRCA.MC6	mean.CHOL.MC2	mean.BRCA.MC6.minus.mean.CHOL.MC2	p.value.BRCA.MC6.CHOL.MC2	p.value.adj.BRCA.MC6.CHOL.MC2	status	mean.BRCA.MC6	mean.CHOL.MC3	mean.BRCA.MC6.minus.mean.CHOL.MC3	p.value.BRCA.MC6.CHOL.MC3	p.value.adj.BRCA.MC6.CHOL.MC3	status	mean.BRCA.MC6	mean.CHOL.MC4	mean.BRCA.MC6.minus.mean.CHOL.MC4	p.value.BRCA.MC6.CHOL.MC4	p.value.adj.BRCA.MC6.CHOL.MC4	status	mean.BRCA.MC6	mean.LIHC.MC1	mean.BRCA.MC6.minus.mean.LIHC.MC1	p.value.BRCA.MC6.LIHC.MC1	p.value.adj.BRCA.MC6.LIHC.MC1	status	mean.BRCA.MC6	mean.LIHC.MC2	mean.BRCA.MC6.minus.mean.LIHC.MC2	p.value.BRCA.MC6.LIHC.MC2	p.value.adj.BRCA.MC6.LIHC.MC2	status	mean.BRCA.MC6	mean.LIHC.MC3	mean.BRCA.MC6.minus.mean.LIHC.MC3	p.value.BRCA.MC6.LIHC.MC3	p.value.adj.BRCA.MC6.LIHC.MC3	status	mean.BRCA.MC6	mean.LIHC.MC4	mean.BRCA.MC6.minus.mean.LIHC.MC4	p.value.BRCA.MC6.LIHC.MC4	p.value.adj.BRCA.MC6.LIHC.MC4	status
BRCA MC6	cg02435495	0.304676543020426	0.046811317307667	0.257865225712759	0.0000977150810691405	0.00091744468971702	Hypemethylated	0.304676543020426	0.0477865554110048	0.256889987609421	0.000853663195081197	0.00401475494143822	Hypemethylated	0.304676543020426	0.0499342339009757	0.25474230911945	0.00030472499469524	0.00153052603492719	Hypemethylated	0.304676543020426	0.0351322421140706	0.269544300906355	0.0000745450937989722	0.000494845929092015	Hypemethylated	0.304676543020426	0.0350079744758402	0.269668568544585	3.10516e-16	1.52916e-14	Hypemethylated	0.304676543020426	0.048134794606564	0.256541748413862	1.29131e-08	3.82504e-07	Hypemethylated	0.304676543020426	0.0379782639600508	0.266698279060375	3.48661e-10	7.78684e-09	Hypemethylated	0.304676543020426	0.041737957977216	0.26293858504321	5.88723e-08	8.94726e-06	Hypemethylated
BRCA MC6	cg24797187	0.310180242188708	0.0208433305909182	0.289336911597789	1.86777e+08	0.0000747460786550064	Hypemethylated	0.310180242188708	0.0215572161166556	0.288623026072052	0.0000745450937989722	0.000728965250694187	Hypemethylated	0.310180242188708	0.0203066521546407	0.289873590034067	8.1595e+08	0.000111576039124102	Hypemethylated	0.310180242188708	0.0181975368191034	0.291982705369604	7.86428e+08	0.000125300483677778	Hypemethylated	0.310180242188708	0.0670687195734611	0.243111522615246	0.00603895	0.0541437	Hypemethylated	0.310180242188708	0.025138475747734	0.285041766440974	0.00017432	0.00284002	Hypemethylated	0.310180242188708	0.0289824308509711	0.281197811337736	0.000888581	0.0079645	Hypemethylated	0.310180242188708	0.0377332393286306	0.272447002860077	0.294257	1.96118	Hypemethylated
[truncated: 1,140 more columns]

## Sheet: Supplementary Table 7
Supplementary Table 7: Overview of the number of hypermethylated and hypomethylated samples for the candidate probes in the included cancer types and normal tissues from the clustered approach using the selected cut-off criterion of beta value (β) 0.3.
Abbreviations: LIHC, liver hepatocellular carcinoma; CHOL, cholangiocarcinoma; CRC, colorectal carcinoma; LUAD, lung adenocarcinoma; PAAD, pancreas adenocarcinoma; STAD, stomach adenocarcinoma; BRCA, breast invasive carcinoma; No., number of samples; NT, normal tissue; β, beta value; TS, tumor samples; Sens., Sensitivity; Spec., Specificity.
Cancer type		LIHC						CHOL						CRC						LUAD						PAAD						STAD						BRCA
	Probe	TS β>0.3	TS β>0.3	ALL TS	NS β>0.3	NS β>0.3	ALL NS	TS β>0.3	TS β>0.3	ALL TS	NS β>0.3	NS β>0.3	ALL NS	TS β>0.3	TS β>0.3	ALL TS	NS β>0.3	NS β>0.3	ALL NS	TS β>0.3	TS β>0.3	ALL TS	NS β>0.3	NS β>0.3	ALL NS	TS β>0.3	TS β>0.3	ALL TS	NS β>0.3	NS β>0.3	ALL NS	TS β>0.3	TS β>0.3	ALL TS	NS β>0.3	NS β>0.3	ALL NS	TS β>0.3	TS β>0.3	ALL TS	NS β>0.3	NS β>0.3	ALL NS
LIHC	cg19306047	174	203	377	50	0	50	36	0	36	9	0	9	387	0	387	45	0	45	454	0	454	32	0	32	184	0	184	10	0	10	395	0	395	2	0	2	776	0	776	96	0	96
LIHC	cg18485193	149	228	377	50	0	50	36	0	36	9	0	9	387	0	387	45	0	45	453	1	454	31	1	32	184	0	184	10	0	10	394	1	395	2	0	2	763	13	776	96	0	96
LIHC	cg10376598	194	183	377	50	0	50	36	0	36	9	0	9	387	0	387	45	0	45	453	1	454	32	0	32	184	0	184	10	0	10	395	0	395	2	0	2	776	0	776	96	0	96
LIHC	cg25330243	122	255	377	34	16	50	34	2	36	9	0	9	387	0	387	45	0	45	453	1	454	32	0	32	183	1	184	10	0	10	392	3	395	2	0	2	771	5	776	96	0	96
LIHC	cg04012924	166	211	377	50	0	50	33	3	36	9	0	9	387	0	387	45	0	45	453	1	454	32	0	32	184	0	184	10	0	10	394	1	395	2	0	2	775	1	776	96	0	96
LIHC	cg01362570	178	199	377	49	1	50	36	0	36	9	0	9	387	0	387	45	0	45	454	0	454	32	0	32	184	0	184	10	0	10	395	0	395	2	0	2	775	1	776	96	0	96
LIHC	cg05040544	195	182	377	50	0	50	36	0	36	9	0	9	387	0	387	45	0	45	454	0	454	32	0	32	184	0	184	10	0	10	393	2	395	2	0	2	775	1	776	96	0	96
LIHC	cg18354742	206	171	377	50	0	50	36	0	36	9	0	9	387	0	387	45	0	45	453	1	454	32	0	32	184	0	184	10	0	10	395	0	395	2	0	2	774	2	776	96	0	96
LIHC	cg20797142	204	173	377	50	0	50	36	0	36	9	0	9	385	2	387	45	0	45	451	3	454	32	0	32	184	0	184	10	0	10	385	10	395	2	0	2	766	10	776	96	0	96
LIHC	cg24217704	227	150	377	50	0	50	36	0	36	9	0	9	387	0	387	45	0	45	452	2	454	32	0	32	183	1	184	10	0	10	394	1	395	2	0	2	768	8	776	96	0	96
CHOL	cg02228804	352	25	377	50	0	50	20	16	36	9	0	9	386	1	387	45	0	45	437	17	454	32	0	32	181	3	184	10	0	10	381	14	395	2	0	2	746	30	776	96	6	96
CHOL	cg08099174	362	15	377	50	0	50	27	9	36	9	0	9	386	1	387	45	0	45	442	12	454	32	0	32	182	2	184	10	0	10	391	4	395	2	0	2	752	24	776	96	0	96
CHOL	cg17031478	359	18	377	50	0	50	27	9	36	9	0	9	376	11	387	45	0	45	414	40	454	32	0	32	184	0	184	10	0	10	390	5	395	2	0	2	734	42	776	96	0	96
CHOL	cg17218628	357	20	377	50	0	50	19	17	36	9	0	9	386	1	387	45	0	45	444	10	454	32	0	32	182	2	184	10	0	10	391	4	395	2	0	2	770	6	776	94	2	96
CHOL	cg23661183	365	12	377	50	0	50	23	13	36	9	0	9	387	0	387	45	0	45	453	1	454	32	0	32	183	1	184	10	0	10	395	0	395	2	0	2	770	6	776	96	0	96
CHOL	cg18428626	343	34	377	50	0	50	23	13	36	9	0	9	387	0	387	45	0	45	427	27	454	32	0	32	180	4	184	10	0	10	392	3	395	2	0	2	717	59	776	96	0	96
CHOL	cg26137478	340	37	377	50	0	50	25	11	36	9	0	9	387	0	387	45	0	45	422	32	454	32	0	32	181	3	184	10	0	10	390	5	395	2	0	2	721	55	776	96	0	96
CHOL	cg12283822	356	21	377	50	0	50	31	5	36	9	0	9	385	2	387	45	0	45	452	2	454	32	0	32	180	4	184	10	0	10	386	9	395	2	0	2	776	0	776	96	0	96
CHOL	cg13255096	374	3	377	50	0	50	30	6	36	9	0	9	387	0	387	45	0	45	454	0	454	32	0	32	184	0	184	10	0	10	391	4	395	2	0	2	774	2	776	96	0	96
CRC	cg05930133	377	0	377	50	0	50	36	0	36	9	0	9	332	55	387	45	0	45	430	8	454	32	0	32	184	0	184	10	0	10	377	8	395	1	0	2	760	2	776	96	0	96
CRC	cg01655898	377	0	377	50	0	50	36	0	36	9	0	9	232	155	387	2	43	45	454	0	454	32	0	32	184	0	184	10	0	10	388	4	395	2	0	2	774	0	776	96	0	96
CRC	cg14786398	376	1	377	50	0	50	35	0	36	9	0	9	179	208	387	45	0	45	426	16	454	31	0	32	181	2	184	10	0	10	375	15	395	2	0	2	775	0	776	96	0	96
CRC	cg01325460	376	1	377	50	0	50	35	0	36	9	0	9	180	207	387	45	0	45	426	15	454	32	0	32	179	2	184	10	0	10	375	18	395	2	0	2	774	0	776	96	0	96
LUAD	cg01015199	377	0	377	50	0	50	36	0	36	9	0	9	387	0	387	45	0	45	334	120	454	32	0	32	184	0	184	10	0	10	393	2	395	2	0	2	773	3	776	96	0	96
LUAD	cg01244124	377	0	377	50	0	50	36	0	36	9	0	9	387	0	387	45	0	45	374	80	454	32	0	32	184	0	184	10	0	10	391	4	395	1	1	2	775	1	776	96	0	96
LUAD	cg02294176	377	0	377	50	0	50	36	0	36	9	0	9	383	4	387	45	0	45	388	66	454	32	0	32	184	0	184	10	0	10	393	2	395	2	0	2	765	11	776	96	0	96
LUAD	cg08091147	377	0	377	50	0	50	36	0	36	9	0	9	375	12	387	45	0	45	327	127	454	32	0	32	184	0	184	10	0	10	392	3	395	2	0	2	773	3	776	96	0	96
LUAD	cg09590094	376	1	377	50	0	50	36	0	36	9	0	9	387	0	387	44	1	45	399	55	454	32	0	32	184	0	184	10	0	10	394	1	395	2	0	2	767	9	776	96	0	96
LUAD	cg12165782	377	0	377	50	0	50	36	0	36	9	0	9	383	4	387	45	0	45	374	80	454	32	0	32	184	0	184	10	0	10	390	5	395	2	0	2	775	1	776	96	0	96
LUAD	cg14562915	377	0	377	50	0	50	36	0	36	9	0	9	387	0	387	45	0	45	378	76	454	32	0	32	184	0	184	10	0	10	392	3	395	1	1	2	776	0	776	96	0	96
LUAD	cg26752263	377	0	377	50	0	50	36	0	36	9	0	9	387	0	387	45	0	45	366	88	454	32	0	32	61	0	184	10	0	10	394	1	395	2	0	2	774	2	776	96	0	96
PAAD	cg01237565	345	32	377	50	0	50	35	1	36	9	0	9	387	0	387	45	0	45	451	3	454	32	0	32	61	123	184	2	8	10	393	2	395	2	0	2	775	1	776	96	0	96
PAAD	cg20178172	377	0	377	50	0	50	36	0	36	9	0	9	387	0	387	45	0	45	453	1	454	32	0	32	179	7	184	10	0	10	394	1	395	2	0	2	774	2	776	96	0	96
PAAD	cg16788099	376	1	377	48	2	50	36	0	36	9	0	9	387	0	387	45	0	45	454	0	454	32	0	32	178	6	184	10	0	10	394	1	395	2	0	2	770	6	776	96	0	96
PAAD	cg19326153	377	0	377	50	0	50	36	0	36	9	0	9	370	17	387	45	0	45	450	4	454	32	0	32	178	6	184	10	0	10	395	0	395	2	0	2	761	15	776	96	0	96
PAAD	cg07858113	375	2	377	50	0	50	36	0	36	9	0	9	386	1	387	44	0	44	450	4	454	32	0	32	175	9	184	10	0	10	394	1	395	2	0	2	771	5	776	96	0	96
PAAD	cg08162803	374	3	377	50	0	50	36	0	36	9	0	9	386	1	387	45	0	45	445	9	454	32	0	32	174	10	184	10	0	10	388	7	395	2	0	2	747	29	776	92	4	96
PAAD	cg08457178	377	0	377	50	0	50	36	0	36	9	0	9	387	0	387	45	0	45	451	3	454	32	0	32	177	7	184	10	0	10	394	1	395	2	0	2	771	5	776	96	0	96
PAAD	cg11731626	376	1	377	50	0	50	36	0	36	9	0	9	387	0	387	45	0	45	447	7	454	32	0	32	175	9	184	10	0	10	389	6	395	2	0	2	751	25	776	94	2	96
PAAD	cg11990562	375	2	377	50	0	50	36	0	36	9	0	9	386	1	387	45	0	45	447	7	454	32	0	32	177	7	184	10	0	10	388	7	395	2	0	2	744	32	776	91	5	96
PAAD	cg21091247	377	0	377	50	0	50	36	0	36	9	0	9	387	0	387	45	0	45	454	0	454	32	0	32	176	8	184	10	0	10	395	0	395	2	0	2	776	0	776	96	0	96
STAD	cg11322464	374	3	377	50	0	50	36	0	36	9	0	9	377	10	387	44	1	45	449	5	454	32	0	32	181	3	184	10	0	10	252	143	395	1	1	2	772	4	776	96	0	96
STAD	cg26005766	373	4	377	50	0	50	36	0	36	9	0	9	378	9	387	44	1	45	448	6	454	32	0	32	181	3	184	10	0	10	258	137	395	1	1	2	770	6	776	96	0	96
STAD	cg04113920	377	0	377	50	0	50	36	0	36	9	0	9	382	5	387		0	45	451	3	454	32	0	32	181	3	184	10	0	10	327	68	395	2	0	2	771	5	776	96	0	96
STAD	cg06622735	376	1	377	50	0	50	36	0	36	9	0	9	372	15	387	45	0	45	454	0	454	32	0	32	183	1	184	10	0	10	203	192	395	2	0	2	776	0	776	96	0	96
STAD	cg10555297	376	1	377	50	0	50	36	0	36	9	0	9	375	12	387	45	0	45	454	0	454	32	0	32	183	1	184	10	0	10	226	169	395	2	0	2	776	0	776	96	0	96
STAD	cg17284070	376	1	377	50	0	50	36	0	36	9	0	9	366	21	387	45	0	45	454	0	454	32	0	32	182	2	184	10	0	10	192	203	395	2	0	2	776	0	776	96	0	96
STAD	cg21972430	377	0	377	50	0	50	35	1	36	9	0	9	385	2	387	45	0	45	451	3	454	32	0	32	183	1	184	10	0	10	304	91	395	2	0	2	775	1	776	96	0	96
STAD	cg16652651	360	17	377	50	0	50	36	0	36	9	0	9	380	7	387	45	0	45	453	1	454	32	0	32	183	1	184	10	0	10	314	81	395	2	0	2	748	28	776	96	0	96
STAD	cg14120129	371	6	377	50	0	50	36	0	36	9	0	9	381	6	387	45	0	45	442	12	454	32	0	32	184	0	184	10	0	10	297	98	395	1	1	2	758	18	776	96	0	96
STAD	cg12760327	368	9	377	50	0	50	36	0	36	9	0	9	377	10	387	45	0	45	448	6	454	32	0	32	178	6	184	10	0	10	301	94	395	2	0	2	768	8	776	96	0	96
STAD	cg06373764	351	26	377	50	0	50	36	0	36	9	0	9	376	11	387	45	0	45	433	21	454	32	0	32	184	0	184	10	0	10	284	111	395	2	0	2	768	8	776	96	0	96
STAD	cg03625177	372	5	377	50	0	50	36	0	36	9	0	9	383	4	387	45	0	45	441	13	454	32	0	32	184	0	184	10	0	10	300	95	395	1	1	2	761	15	776	96	0	96
STAD	cg00744920	377	0	377	50	0	50	36	0	36	9	0	9	379	8	387	45	0	45	454	0	454	32	0	32	182	2	184	10	0	10	327	68	395	2	0	2	776	0	776	96	0	96
STAD	cg21972430	377	0	377	50	0	50	35	1	36	9	0	9	385	2	387	45	0	45	451	3	454	32	0	32	183	1	184	10	0	10	304	91	395	2	0	2	775	1	776	96	0	96
STAD	cg17093809	377	0	377	50	0	50	36	0	36	9	0	9	387	0	387	45	0	45	452	2	454	32	0	32	184	0	184	10	0	10	338	57	395	2	0	2	776	0	776	96	0	96
STAD	cg15161047	376	1	377	50	0	50	36	0	36	9	0	9	385	2	387	45	0	45	449	5	454	32	0	32	182	2	184	10	0	10	336	59	395	2	0	2	770	6	776	96	0	96
STAD	cg14375387	377	0	377	49	1	50	36	0	36	9	0	9	381	6	387	45	0	45	451	3	454	32	0	32	182	2	184	10	0	10	279	116	395	2	0	2	774	2	776	96	0	96
STAD	cg04416750	377	0	377	50	0	50	36	0	36	9	0	9	372	15	387	45	0	45	453	1	454	32	0	32	182	2	184	10	0	10	297	98	395	2	0	2	767	9	776	96	0	96
STAD	cg20295442	369	8	377	50	0	50	34	2	36	9	0	9	358	29	387	45	0	45	349	105	454	32	0	32	168	16	184	10	0	10	55	340	395	1	1	2	687	89	776	96	0	96
BRCA	cg24797187	365	12	377	50	0	50	36	0	36	9	0	9	387	0	387	45	0	45	451	3	454	32	0	32	184	0	184	10	0	10	393	2	395	2	0	2	378	398	776	95	1	96
BRCA	cg18565473	373	4	377	50	0	50	36	0	36	9	0	9	387	0	387	45	0	45	441	13	454	32	0	32	184	0	184	10	0	10	395	0	395	2	0	2	370	406	776	96	0	96
BRCA	cg13724496	377	0	377	50	0	50	36	0	36	9	0	9	387	0	387	45	0	45	442	12	454	32	0	32	184	0	184	10	0	10	387	8	395	1	1	2	551	225	776	95	1	96
BRCA	cg01698108	361	16	377	50	0	50	36	0	36	9	0	9	387	0	387	45	0	45	453	1	454	32	0	32	183	1	184	10	0	10	384	11	395	2	0	2	576	200	776	96	0	96
BRCA	cg23884187	376	1	377	50	0	50	36	0	36	9	0	9	386	1	387	45	0	45	447	7	454	32	0	32	184	0	184	10	0	10	383	12	395	2	0	2	393	383	776	75	21	96
BRCA	cg09404643	376	1	377	50	0	50	36	0	36	9	0	9	378	9	387	45	0	45	450	4	454	32	0	32	184	0	184	10	0	10	395	0	395	2	0	2	672	104	776	87	9	96
BRCA	cg06456031	377	0	377	50	0	50	36	0	36	9	0	9	387	0	387	45	0	45	444	10	454	32	0	32	184	0	184	10	0	10	395	0	395	2	0	2	720	56	776	61	35	96
BRCA	cg05709124	367	10	377	50	0	50	35	1	36	9	0	9	386	1	387	45	0	45	444	10	454	32	0	32	184	0	184	10	0	10	390	5	395	2	0	2	719	57	776	95	1	96
BRCA	cg02435495	369	8	377	50	0	50	36	0	36	9	0	9	386	1	387	45	0	45	442	12	454	32	0	32	182	2	184	10	0	10	385	10	395	2	0	2	286	490	776	95	1	96
BRCA	cg09463047	365	12	377	50	0	50	36	0	36	9	0	9	385	2	387	45	0	45	441	13	454	32	0	32	184	0	184	10	0	10	382	13	395	2	0	2	475	301	776	94	2	96
BRCA	cg13132965	348	29	377	50	0	50	35	1	36	9	0	9	386	1	387	45	0	45	440	14	454	32	0	32	184	0	184	10	0	10	387	8	395	2	0	2	632	144	776	92	4	96
BRCA	cg17652435	375	2	377	50	0	50	36	0	36	9	0	9	387	0	387	45	0	45	444	10	454	32	0	32	183	1	184	10	0	10	391	4	395	2	0	2	257	519	776	96	0	96
BRCA	cg00091827	361	16	377	50	0	50	36	0	36	9	0	9	370	17	387	45	0	45	443	11	454	32	0	32	183	1	184	10	0	10	387	8	395	2	0	2	451	325	776	96	0	96
BRCA	cg02085210	376	1	377	50	0	50	36	0	36	9	0	9	387	0	387	45	0	45	448	6	454	32	0	32	183	1	184	10	0	10	392	3	395	2	0	2	396	380	776	94	2	96
BRCA	cg09679923	377	0	377	50	0	50	36	0	36	9	0	9	387	0	387	45	0	45	448	6	454	32	0	32	184	0	184	10	0	10	394	1	395	2	0	2	394	382	776	96	0	96

## Sheet: Supplementary Table 8
Supplementary Table 8: The best probes from clustered approach. Primary cancer sensitivity, primary cancer specificity, all tumor samples specificity and all samples specificity were calculated.
Abbreviations: LIHC, liver hepatocellular carcinoma; CHOL, cholangiocarcinoma; CRC, colorectal carcinoma; LUAD, lung adenocarcinoma; PAAD, pancreas adenocarcinoma; STAD, stomach adenocarcinoma; BRCA, breast invasive carcinoma; MC, methylation cluster; No., number of samples; PT, Primary tumor samples; NT, normal tissue; β, beta value; TS, tumor samples; Sens., Sensitivity; Spec., Specificity.
Clustered approach
Cancer type	Cluster	Probe	Primary cancer								All tumor samples				All samples
			No. TS β<0.3	No. TS β>0.3	No. all TS	No. NT β<0.3	No. NT β>0.3	No. all NT	Sens.	Spec.	No. other TS β<0.3	No. other TS β>0.3	No. all TS	Spec.	No. other β<0.3	No. other β>0.3	No. all TS and NT	Spec.
LIHC	MC2-MC6	cg19306047	174	203	377	50	0	50	0.538	1000	2609	0	2609	1	2853	0	2853	1
LIHC	MC2-MC6	cg18485193	149	228	377	50	0	50	0.605	1000	2594	15	2609	0.994	2837	16	2853	0.994
LIHC	MC2-MC6	cg10376598	194	183	377	50	0	50	0.485	1000	2608	1	2609	1000	2852	1	2853	1000
LIHC	MC1-MC6	cg25330243	122	255	377	34	16	50	0.676	0.680	2597	12	2609	0.995	2809	28	2853	0.990
LIHC	MC1-MC3. MC5	cg04012924	166	211	377	50	0	50	0.560	1000	2603	6	2609	0.998	2847	6	2853	0.998
LIHC	MC3-MC6	cg01362570	178	199	377	49	1	50	0.528	0.980	2608	1	2609	1000	2850	2	2853	0.999
LIHC	MC3-MC6	cg05040544	195	182	377	50	0	50	0.483	1000	2606	3	2609	0.999	2850	3	2853	0.999
LIHC	MC2-MC6	cg18354742	206	171	377	50	0	50	0.454	1000	2606	3	2609	0.999	2850	3	2853	0.999
LIHC	MC3-MC5	cg20797142	204	173	377	50	0	50	0.459	1000	2584	25	2609	0.990	2828	25	2853	0.991
LIHC	MC3	cg24217704	227	150	377	50	0	50	0.398	1000	2597	12	2609	0.995	2841	12	2853	0.996
CHOL	MC2	cg02228804	23	13	36	9	0	9	0.361	1000	2519	90	2609	0.966	2757	96	2853	0.966
CHOL	MC3	cg08099174	27	9	36	9	0	9	0.250	1000	2551	58	2609	0.978	2795	58	2853	0.980
CHOL	MC3	cg17031478	27	9	36	9	0	9	0.250	1000	2493	116	2609	0.956	2737	116	2853	0.959
CHOL	MC3	cg17218628	19	17	36	9	0	9	0.472	1000	2566	43	2609	0.984	2808	45	2853	0.984
CHOL	MC4	cg23661183	23	13	36	9	0	9	0.361	1000	2589	20	2609	0.992	2833	20	2853	0.993
CHOL	MC3	cg18428626	23	13	36	9	0	9	0.361	1000	2482	127	2609	0.951	2726	127	2853	0.955
CHOL	MC3	cg26137478	25	11	36	9	0	9	0.306	1000	2477	132	2609	0.949	2721	132	2853	0.954
CHOL	MC4	cg12283822	31	5	36	9	0	9	0.139	1000	2571	38	2609	0.985	2815	38	2853	0.987
CHOL	MC4	cg13255096	30	6	36	9	0	9	0.167	1000	2600	9	2609	0.997	2844	9	2853	0.997
CRC	MC1	cg05930133	332	55	387	45	0	45	0.142	1000	2591	18	2609	0.993	2835	18	2853	0.994
CRC	MC2. MC4	cg01655898	232	155	387	2	43	45	0.401	0.044	2605	4	2609	0.998	2763	47	2853	0.983
CRC	MC2. MC3	cg14786398	179	208	387	45	0	45	0.537	1000	2575	34	2609	0.987	2819	34	2853	0.988
CRC	MC3	cg01325460	180	207	387	45	0	45	0.535	1000	2573	36	2609	0.986	2817	36	2853	0.987
LUAD	MC1	cg01015199	334	120	454	32	0	32	0.264	1000	2604	5	2609	0.998	2848	5	2853	0.998
LUAD	MC1	cg01244124	374	80	454	32	0	32	0.176	1000	2604	5	2609	0.998	2847	6	2853	0.998
LUAD	MC1	cg02294176	388	66	454	32	0	32	0.145	1000	2592	17	2609	0.993	2836	17	2853	0.994
LUAD	MC1	cg08091147	327	127	454	32	0	32	0.280	1000	2591	18	2609	0.993	2835	18	2853	0.994
LUAD	MC1	cg09590094	399	55	454	32	0	32	0.121	1000	2598	11	2609	0.996	2841	12	2853	0.996
LUAD	MC1	cg12165782	374	80	454	32	0	32	0.176	1000	2599	10	2609	0.996	2843	10	2853	0.996
LUAD	MC1	cg14562915	378	76	454	32	0	32	0.167	1000	2606	3	2609	0.999	2849	4	2853	0.999
LUAD	MC1	cg26752263	366	88	454	32	0	32	0.194	1000	2606	3	2609	0.999	2850	3	2853	0.999
PAAD	MC1- MC3	cg01237565	61	123	184	2	8	10	0.668	0.200	2570	39	2609	0.985	2798	47	2853	0.983
PAAD	MC4	cg20178172	177	7	184	10	0	10	0.038	1000	2605	4	2609	0.998	2849	4	2853	0.999
PAAD	MC4	cg16788099	178	6	184	10	0	10	0.033	1000	2601	8	2609	0.997	2843	10	2853	0.996
PAAD	MC4	cg19326153	178	6	184	10	0	10	0.033	1000	2573	36	2609	0.986	2817	36	2853	0.987
PAAD	MC4	cg07858113	175	9	184	10	0	10	0.049	1000	2596	13	2609	0.995	2840	13	2853	0.995
PAAD	MC4	cg08162803	174	10	184	10	0	10	0.054	1000	2560	49	2609	0.981	2800	53	2853	0.981
PAAD	MC4	cg08457178	177	7	184	10	0	10	0.038	1000	2600	9	2609	0.997	2844	9	2853	0.997
PAAD	MC4	cg11731626	175	9	184	10	0	10	0.049	1000	2570	39	2609	0.985	2812	41	2853	0.986
PAAD	MC4	cg11990562	177	7	184	10	0	10	0.038	1000	2560	49	2609	0.981	2799	54	2853	0.981
PAAD	MC4	cg21091247	176	8	184	10	0	10	0.043	1000	2609	0	2609	1000	2853	0	2853	1000
STAD	MC1-MC3	cg11322464	252	143	395	1	1	2	0.362	0.500	2584	25	2609	0.990	2825	27	2853	0.991
STAD	MC1-MC3	cg26005766	258	137	395	1	1	2	0.347	0.500	2581	28	2609	0.989	2822	30	2853	0.989
STAD	MC1	cg04113920	327	68	395	2	0	2	0.172	1000	2593	16	2609	0.994	2837	16	2853	0.994
STAD	MC4	cg06622735	203	192	395	2	0	2	0.486	1000	2592	17	2609	0.993	2836	17	2853	0.994
STAD	MC4	cg10555297	226	169	395	2	0	2	0.428	1000	2595	14	2609	0.995	2839	14	2853	0.995
STAD	MC3 MC4	cg17284070	192	203	395	2	0	2	0.514	1000	2585	24	2609	0.991	2829	24	2853	0.992
STAD	MC1 MC2	cg21972430	304	91	395	2	0	2	0.230	1000	2601	8	2609	0.997	2845	8	2853	0.997
STAD	MC1 MC3	cg16652651	314	81	395	2	0	2	0.205	1000	2555	54	2609	0.979	2799	54	2853	0.981
STAD	MC1 MC3	cg14120129	297	98	395	1	1	2	0.248	0.500	2567	42	2609	0.984	2809	43	2853	0.985
STAD	MC1 MC3	cg12760327	301	94	395	2	0	2	0.238	1000	2570	39	2609	0.985	2814	39	2853	0.986
STAD	MC1 MC3	cg06373764	284	111	395	2	0	2	0.281	1000	2543	66	2609	0.975	2787	66	2853	0.977
STAD	MC1 MC3	cg03625177	300	95	395	1	1	2	0.241	0.500	2572	37	2609	0.986	2814	38	2853	0.987
STAD	MC3	cg00744920	327	68	395	2	0	2	0.172	1000	2599	10	2609	0.996	2843	10	2853	0.996
STAD	MC1 MC2	cg21972430	304	91	395	2	0	2	0.230	1000	2601	8	2609	0.997	2845	8	2853	0.997
STAD	MC2	cg17093809	338	57	395	2	0	2	0.144	1000	2607	2	2609	0.999	2851	2	2853	0.999
STAD	MC2	cg15161047	336	59	395	2	0	2	0.149	1000	2593	16	2609	0.994	2837	16	2853	0.994
STAD	MC1 MC2	cg14375387	279	116	395	2	0	2	0.294	1000	2596	13	2609	0.995	2839	14	2853	0.995
STAD	MC2	cg04416750	297	98	395	2	0	2	0.248	1000	2582	27	2609	0.990	2826	27	2853	0.991
BRCA	MC1-MC4 MC6	cg24797187	357	398	776	95	1	96	0.527	0.990	2592	17	2609	0.993	2834	18	2853	0.994
BRCA	MC1-MC3	cg18565473	349	406	776	96	0	96	0.538	1000	2592	17	2609	0.993	2836	17	2853	0.994
BRCA	MC1	cg13724496	530	225	776	95	1	96	0.298	0.990	2589	20	2609	0.992	2830	22	2853	0.992
BRCA	MC1	cg01698108	555	200	776	96	0	96	0.265	1000	2580	29	2609	0.989	2824	29	2853	0.990
BRCA	MC2. MC4	cg23884187	372	383	776	75	21	96	0.507	0.781	2588	21	2609	0.992	2790	42	2853	0.985
BRCA	MC5	cg09404643	651	104	776	87	9	96	0.138	0.906	2595	14	2609	0.995	2821	23	2853	0.992
BRCA	MC5	cg06456031	699	56	776	61	35	96	0.074	0.635	2599	10	2609	0.996	2773	45	2853	0.984
BRCA	MC5	cg05709124	698	57	776	95	1	96	0.075	0.990	2582	27	2609	0.990	2824	28	2853	0.990
BRCA	MC1-MC3. MC6	cg02435495	265	490	776	95	1	96	0.649	0.990	2576	33	2609	0.987	2818	34	2853	0.988
BRCA	MC1. MC2. MC5	cg09463047	454	301	776	94	2	96	0.399	0.979	2569	40	2609	0.985	2809	42	2853	0.985
BRCA	MC5	cg13132965	611	144	776	92	4	96	0.191	0.958	2556	53	2609	0.980	2792	57	2853	0.980
BRCA	MC1-MC4	cg17652435	236	519	776	96	0	96	0.687	1000	2592	17	2609	0.993	2836	17	2853	0.994
BRCA	MC1 MC3	cg00091827	430	325	776	96	0	96	0.430	1000	2556	53	2609	0.980	2800	53	2853	0.981
BRCA	MC1- MC3	cg02085210	375	380	776	94	2	96	0.503	0.979	2598	11	2609	0.996	2838	13	2853	0.995
BRCA	MC1-MC3	cg09679923	373	382	776	96	0	96	0.506	1000	2602	7	2609	0.997	2846	7	2853	0.998

## Sheet: Supplementary Table 9
Supplementary Table 9: Beta values for the probes included in the panels and the included cfDNA samples.
Abbreviations: CRC, colorectal carcinoma; BRCA, breast invasive carcinoma; cfDNA, cell-free DNA.
Probes	cfDNA from patients with CRC metastases patients			cfDNA from patients with BRCA liver metastases			cfDNA from healthy donors
	GSM3455808_200687110099_R05C01	GSM3455809_200687110099_R06C01	GSM3455842_202410280057_R06C01	GSM3455843_202410280057_R07C01	GSM3455844_202410280057_R08C01	GSM3455849_202410280077_R05C01	GSM3455807_200687110099_R04C01	GSM3455840_202410280057_R04C01	GSM3455848_202410280077_R04C01
cg16579555	0.0471298	0.0508038	0.040441	0.0331724	0.0278524	0.0490451	0.0336003	0.029103	0.0323645
cg18028711	0.147425	0.315253	0.150826	0.179984	0.11991	0.206821	0.154918	0.127502	0.186126
cg18485193	0.0962565	0.0913081	0.0487335	0.0462291	0.0362438	0.0548013	0.0503033	0.0519659	0.0400349
cg26240185	0.0692364	0.029902	0.0212393	0.0189628	0.0191672	0.0187447	0.0317333	0.0203751	0.0173997
cg27146152	0.0202432	0.0291775	0.0307616	0.0365894	0.0207559	0.041579	0.0232672	0.017224	0.0278358
cg18101249	0.0610708	0.0601937	0.224812	0.0350873	0.0281308	0.0437009	0.0289613	0.0291183	0.027761
cg11094122	0.0373957	0.0387252	0.0244296	0.0461058	0.02049	0.0552664	0.0284045	0.0248491	0.0221154
cg18174928	0.0626672	0.611125	0.0450124	0.0383785	0.0328355	0.0556889	0.0381066	0.0404485	0.0390364
cg17528648	0.851146	0.87129	0.0434532	0.0527714	0.0395257	0.0716509	0.0335491	0.0374272	0.0448964
cg04696193	0.44585	0.749464	0.0238431	0.0237858	0.022434	0.0356293	0.0227072	0.0177576	0.0198464
cg00552973	0.714034	0.63328	0.125119	0.454653	0.0754838	0.207435	0.193659	0.151359	0.145428
cg00907427	0.0722404	0.0521487	0.0656954	0.0435418	0.0426356	0.0960189	0.0544754	0.110264	0.0675409
cg21929771	0.0625493	0.209229	0.0556138	0.0466986	0.0451437	0.0675737	0.0479658	0.0477553	0.0484559
cg01237565	0.0143418	0.0205107	0.011419	0.0133846	0.00956991	0.016046	0.0180679	0.0166327	0.0145961
cg00955911	0.837702	0.833424	0.114009	0.0744422	0.0781397	0.0949137	0.0782055	0.0988658	0.0984688
cg15446670	0.132349	0.137263	0.0930074	0.0830713	0.139226	0.123464	0.0638058	0.177533	0.115007
cg06622735	0.11904	0.120687	0.0521322	0.0463851	0.0374188	0.0540891	0.0391161	0.0492579	0.0476481
cg27599958	0.0273557	0.838937	0.0274465	0.0232283	0.0206755	0.029721	0.0325619	0.0279533	0.0405548
cg02435495	0.0226807	0.0199269	0.0218381	0.244759	0.581211	0.607112	0.035763	0.00188123	0.0368432
cg16005540	0.0546924	0.101331	0.0732894	0.354594	0.15853	0.0754807	0.126355	0.0770741	0.119443
cg17652435	0.0252339	0.0266567	0.0259899	0.371821	0.452512	0.476558	0.0339794	0.0297293	0.0230211
cg02085210	0.0542276	0.0470579	0.0374797	0.207957	0.292951	0.474058	0.0343322	0.0358892	0.0340937
cg22783363	0.0401824	0.0430163	0.0243862	0.481332	0.334819	0.457792	0.0194576	0.0219585	0.0281234
cg23051664	0.0820206	0.08057	0.0299804	0.581082	0.489804	0.656695	0.0806466	0.0451445	0.0412911
cg25147193	0.0749753	0.0817281	0.115886	0.748666	0.171604	0.129904	0.11734	0.106333	0.116114
cg18485193	0.0962565	0.0913081	0.0487335	0.0462291	0.0362438	0.0548013	0.0503033	0.0519659	0.0400349
cg10376598	0.0588576	0.0804956	0.0803504	0.0783198	0.0734262	0.0629339	0.0633401	0.0647461	0.0738826
cg04012924	0.198713	0.221326	0.130285	0.143401	0.153299	0.21175	0.1382	0.115639	0.149982
cg01362570	0.11889	0.118498	0.0405309	0.0549541	0.0317934	0.0542289	0.158046	0.0451501	0.040291
cg05040544	0.119712	0.130311	0.0656997	0.0561409	0.0496113	0.0861957	0.0449766	0.0499082	0.0457228
cg18354742	0.0530864	0.0646807	0.033539	0.0327703	0.026423	0.0412871	0.04456	0.0402361	0.0332856
cg24217704	0.082464	0.0908379	0.293745	0.0504825	0.0502639	0.078887	0.167523	0.0937151	0.0760172
cg02228804	0.137685	0.142642	0.233599	0.134307	0.114188	0.157037	0.116887	0.0986588	0.105012
cg17218628	0.136356	0.127164	0.1196	0.146604	0.0868614	0.122877	0.105827	0.0956511	0.080454
[truncated: 31 more rows]

[truncated: 1 more sheets: Supplementary Table 10]
